# Supplementary material for: Bis(2-{[bis­(dimethyl­amino)­methyl­idene]amino-κN}benzene­sulfonato-κN)copper(II)
Source: Acta Crystallogr Sect E Struct Rep Online. 2012 Nov 14;68(Pt 12):m1482. doi: 10.1107/S1600536812046387 (PMC3588740; doi:10.1107/S1600536812046387)
Supplement: Supplementary file 1 [file e-68-m1482-sup1.cif]

##############################################################################
#                                                                            #
# This CIF contains the data in a paper accepted for publication in          #
# Acta Crystallographica Section E. It conforms to the requirements of       #
# Notes for Authors for Acta Crystallographica Section E, and has been       #
# peer reviewed under the auspices of the IUCr Commission on Journals.       #
#                                                                            #
# Full details of the Crystallographic Information File format               #
# are given in the paper "The Crystallographic Information File (CIF):       #
# a New Standard Archive File for Crystallography" by S. R. Hall, F. H.      #
# Allen and I. D. Brown [Acta Cryst. (1991), A47, 655-685].                  #
#                                                                            #
# The current version of the core CIF dictionary is obtainable from          #
# ftp://ftp.iucr.org/pub/cif_core.dic.                                       #
#                                                                            #
# Software is freely available for graphical display of the structure(s)     #
# in this CIF. For information consult the CIF software page                 #
# http://www.iucr.org/resources/cif/software.                                #
#                                                                            #
# This file may be used for bona fide research purposes within the           #
# scientific community so long as proper attribution is given to the journal # 
# article from which it was obtained.                                        #
#                                                                            #
##############################################################################
data_I
_audit_creation_method     SHELXL-97
_chemical_name_systematic
;\
Bis(2-{[bis(dimethylamino)methylidene]amino-\k<i>N</i>}benzenesulfonato-\
\k<i>N</i>)copper(II)
;
_chemical_name_common     ?
_chemical_formula_moiety     'C22 H32 Cu N6 O6 S2'
_chemical_formula_sum     'C22 H32 Cu N6 O6 S2'
_chemical_formula_iupac     '[Cu (C11 H16 N3 O3 S)2]'
_chemical_formula_weight     604.20
_chemical_melting_point     ?
_symmetry_cell_setting     orthorhombic
_symmetry_space_group_name_H-M     'P n a 21'
_symmetry_space_group_name_Hall     'P 2c -2n'
loop_
    _symmetry_equiv_pos_as_xyz
    'x, y, z'
    '-x, -y, z+1/2'
    'x+1/2, -y+1/2, z'
    '-x+1/2, y+1/2, z+1/2'
_cell_length_a     19.940(3)
_cell_length_b     12.2947(14)
_cell_length_c     10.9508(14)
_cell_angle_alpha     90.00
_cell_angle_beta     90.00
_cell_angle_gamma     90.00
_cell_volume     2684.7(6)
_cell_formula_units_Z     4
_cell_measurement_reflns_used     1013
_cell_measurement_theta_min     2.49
_cell_measurement_theta_max     23.80
_cell_measurement_temperature     120(2)
_exptl_crystal_description     block
_exptl_crystal_colour     red
_exptl_crystal_size_max     0.29
_exptl_crystal_size_mid     0.23
_exptl_crystal_size_min     0.20
_exptl_crystal_density_diffrn     1.495
_exptl_crystal_density_meas     ?
_exptl_crystal_density_method     'not measured'
_exptl_crystal_F_000     1260
_exptl_absorpt_coefficient_mu     1.018
_exptl_absorpt_correction_type     multi-scan
_exptl_absorpt_process_details     '(SADABS; Sheldrick, 2004)'
_exptl_absorpt_correction_T_min     0.7568
_exptl_absorpt_correction_T_max     0.8224
_exptl_special_details     ?
_diffrn_ambient_temperature     120(2)
_diffrn_radiation_type     MoK\a
_diffrn_radiation_wavelength     0.71073
_diffrn_radiation_source     'sealed tube'
_diffrn_radiation_monochromator     'graphite'
_diffrn_measurement_device_type     'Bruker SMART APEX'
_diffrn_measurement_method     '\f and \w scans'
_diffrn_reflns_number     22901
_diffrn_reflns_av_R_equivalents     0.0627
_diffrn_reflns_av_sigmaI/netI     0.0651
_diffrn_reflns_theta_min     1.95
_diffrn_reflns_theta_max     27.87
_diffrn_reflns_theta_full     27.87
_diffrn_measured_fraction_theta_max     1.000
_diffrn_measured_fraction_theta_full     1.000
_diffrn_reflns_limit_h_min     -26
_diffrn_reflns_limit_h_max     25
_diffrn_reflns_limit_k_min     -16
_diffrn_reflns_limit_k_max     14
_diffrn_reflns_limit_l_min     -14
_diffrn_reflns_limit_l_max     14
_diffrn_standards_number     0
_diffrn_standards_interval_count     ?
_diffrn_standards_interval_time     ?
_diffrn_standards_decay_%     ?
_refine_special_details
;
Refinement of <i>F</i>^2^ against ALL reflections. The weighted <i>R</i>-factor
<i>wR</i> and goodness of fit <i>S</i> are based on <i>F</i>^2^, conventional
<i>R</i>-factors <i>R</i> are based on <i>F</i>, with <i>F</i> set to zero for
negative <i>F</i>^2^. The threshold expression of <i>F</i>^2^ >
\s(<i>F</i>^2^) is used only for calculating <i>R</i>-factors(gt) <i>etc</i>.
and is not relevant to the choice of reflections for refinement.
<i>R</i>-factors based on <i>F</i>^2^ are statistically about twice as large
as those based on <i>F</i>, and <i>R</i>- factors based on ALL data will be
even larger.
;
_reflns_number_total     6315
_reflns_number_gt     4939
_reflns_threshold_expression     I>2sigma(I)
_refine_ls_structure_factor_coef     Fsqd
_refine_ls_matrix_type     full
_refine_ls_R_factor_all     0.0625
_refine_ls_R_factor_gt     0.0435
_refine_ls_wR_factor_gt     0.0870
_refine_ls_wR_factor_ref     0.0932
_refine_ls_goodness_of_fit_ref     1.015
_refine_ls_restrained_S_all     1.015
_refine_ls_number_reflns     6315
_refine_ls_number_parameters     342
_refine_ls_number_restraints     1
_refine_ls_hydrogen_treatment     constr
_refine_ls_weighting_scheme     calc
_refine_ls_weighting_details
                 'calc w=1/[\s^2^(Fo^2^)+(0.0383P)^2^] where P=(Fo^2^+2Fc^2^)/3'
_atom_sites_solution_hydrogens     difmap
_atom_sites_solution_primary     direct
_atom_sites_solution_secondary     difmap
_refine_ls_shift/su_max     0.000
_refine_ls_shift/su_mean     0.000
_refine_diff_density_max     0.625
_refine_diff_density_min     -0.293
_refine_ls_extinction_method     none
_refine_ls_extinction_coef     ?
_refine_ls_abs_structure_details     'Flack (1983), 2953 Friedel pairs'
_refine_ls_abs_structure_Flack     0.021(12)
loop_
    _atom_type_symbol
    _atom_type_description
    _atom_type_scat_dispersion_real
    _atom_type_scat_dispersion_imag
    _atom_type_scat_source
    'C' 'C' 0.0033 0.0016
                         'International Tables Vol C Tables 4.2.6.8 and 6.1.1.4'
    'H' 'H' 0.0000 0.0000
                         'International Tables Vol C Tables 4.2.6.8 and 6.1.1.4'
    'N' 'N' 0.0061 0.0033
                         'International Tables Vol C Tables 4.2.6.8 and 6.1.1.4'
    'S' 'S' 0.1246 0.1234
                         'International Tables Vol C Tables 4.2.6.8 and 6.1.1.4'
    'Cu' 'Cu' 0.3201 1.2651
                         'International Tables Vol C Tables 4.2.6.8 and 6.1.1.4'
    'O' 'O' 0.0106 0.0060
                         'International Tables Vol C Tables 4.2.6.8 and 6.1.1.4'
_computing_data_collection     'SMART (Bruker, 2002)'
_computing_cell_refinement     'SAINT (Bruker, 2002)'
_computing_data_reduction     'SAINT (Bruker, 2002)'
_computing_structure_solution     'SHELXTL (Sheldrick, 2008)'
_computing_structure_refinement     'SHELXTL (Sheldrick, 2008)'
_computing_molecular_graphics     'SHELXTL (Sheldrick, 2008)'
_computing_publication_material
                                  'SHELXTL (Sheldrick, 2008) and local programs'
loop_
    _atom_site_type_symbol
    _atom_site_label
    _atom_site_fract_x
    _atom_site_fract_y
    _atom_site_fract_z
    _atom_site_U_iso_or_equiv
    _atom_site_adp_type
    _atom_site_calc_flag
    _atom_site_refinement_flags
    _atom_site_occupancy
    _atom_site_symmetry_multiplicity
    _atom_site_disorder_assembly
    _atom_site_disorder_group
    Cu Cu1 0.375129(18) 0.12574(3) 0.29666(4) 0.01655(10) Uani d . 1 1 . .
    S S1 0.25801(4) 0.02454(7) 0.41807(8) 0.01986(19) Uani d . 1 1 . .
    S S2 0.49473(4) 0.22745(7) 0.40833(8) 0.01868(18) Uani d . 1 1 . .
    O O1 0.28279(12) 0.12436(19) 0.3539(2) 0.0220(6) Uani d . 1 1 . .
    O O2 0.18969(13) 0.0382(2) 0.4554(3) 0.0313(7) Uani d . 1 1 . .
    O O3 0.30433(13) -0.0077(2) 0.5122(2) 0.0267(6) Uani d . 1 1 . .
    O O4 0.46904(11) 0.12775(18) 0.3447(2) 0.0211(6) Uani d . 1 1 . .
    O O5 0.45077(14) 0.2585(2) 0.5066(2) 0.0254(6) Uani d . 1 1 . .
    O O6 0.56389(12) 0.2136(2) 0.4400(3) 0.0321(7) Uani d . 1 1 . .
    N N1 0.37774(14) -0.0306(2) 0.2583(2) 0.0173(6) Uani d . 1 1 . .
    N N2 0.44573(14) -0.1771(2) 0.3195(3) 0.0219(7) Uani d . 1 1 . .
    N N3 0.48764(15) -0.0454(2) 0.1876(3) 0.0235(7) Uani d . 1 1 . .
    N N4 0.37182(14) 0.2806(2) 0.2535(3) 0.0165(6) Uani d . 1 1 . .
    N N5 0.26055(14) 0.2943(3) 0.1932(3) 0.0226(7) Uani d . 1 1 . .
    N N6 0.30479(14) 0.4264(2) 0.3212(3) 0.0230(7) Uani d . 1 1 . .
    C C1 0.43704(18) -0.0852(3) 0.2543(3) 0.0195(8) Uani d . 1 1 . .
    C C2 0.40296(18) -0.2039(3) 0.4219(4) 0.0270(8) Uani d . 1 1 . .
    H H2A 0.3828 -0.1373 0.4545 0.040 Uiso calc R 1 1 . .
    H H2B 0.4297 -0.2392 0.4858 0.040 Uiso calc R 1 1 . .
    H H2C 0.3674 -0.2535 0.3949 0.040 Uiso calc R 1 1 . .
    C C3 0.4881(2) -0.2670(3) 0.2783(4) 0.0370(10) Uani d . 1 1 . .
    H H3A 0.5061 -0.2504 0.1972 0.055 Uiso calc R 1 1 . .
    H H3B 0.4613 -0.3338 0.2742 0.055 Uiso calc R 1 1 . .
    H H3C 0.5252 -0.2772 0.3359 0.055 Uiso calc R 1 1 . .
    C C4 0.55762(19) -0.0533(3) 0.2252(4) 0.0357(11) Uani d . 1 1 . .
    H H4A 0.5607 -0.0962 0.3004 0.054 Uiso calc R 1 1 . .
    H H4B 0.5755 0.0198 0.2397 0.054 Uiso calc R 1 1 . .
    H H4C 0.5837 -0.0888 0.1606 0.054 Uiso calc R 1 1 . .
    C C5 0.4752(2) 0.0283(3) 0.0868(4) 0.0321(10) Uani d . 1 1 . .
    H H5A 0.4288 0.0199 0.0589 0.048 Uiso calc R 1 1 . .
    H H5B 0.5059 0.0115 0.0195 0.048 Uiso calc R 1 1 . .
    H H5C 0.4824 0.1034 0.1138 0.048 Uiso calc R 1 1 . .
    C C6 0.31920(17) -0.0947(3) 0.2379(3) 0.0196(8) Uani d . 1 1 . .
    C C7 0.3188(2) -0.1734(3) 0.1472(4) 0.0278(9) Uani d . 1 1 . .
    H H7A 0.3586 -0.1886 0.1028 0.033 Uiso calc R 1 1 . .
    C C8 0.2598(2) -0.2305(3) 0.1211(4) 0.0330(10) Uani d . 1 1 . .
    H H8A 0.2597 -0.2837 0.0582 0.040 Uiso calc R 1 1 . .
    C C9 0.2016(2) -0.2100(3) 0.1860(4) 0.0335(10) Uani d . 1 1 . .
    H H9A 0.1618 -0.2493 0.1676 0.040 Uiso calc R 1 1 . .
    C C10 0.20118(18) -0.1333(3) 0.2766(4) 0.0265(9) Uani d . 1 1 . .
    H H10A 0.1613 -0.1195 0.3214 0.032 Uiso calc R 1 1 . .
    C C11 0.25995(15) -0.0753(3) 0.3028(4) 0.0198(7) Uani d . 1 1 . .
    C C12 0.31265(18) 0.3351(3) 0.2543(3) 0.0204(8) Uani d . 1 1 . .
    C C13 0.19238(19) 0.3016(4) 0.2378(5) 0.0399(12) Uani d . 1 1 . .
    H H13A 0.1925 0.3323 0.3204 0.060 Uiso calc R 1 1 . .
    H H13B 0.1724 0.2288 0.2397 0.060 Uiso calc R 1 1 . .
    H H13C 0.1661 0.3486 0.1835 0.060 Uiso calc R 1 1 . .
    C C14 0.2704(2) 0.2234(4) 0.0906(4) 0.0324(10) Uani d . 1 1 . .
    H H14A 0.3151 0.2359 0.0558 0.049 Uiso calc R 1 1 . .
    H H14B 0.2362 0.2383 0.0286 0.049 Uiso calc R 1 1 . .
    H H14C 0.2668 0.1475 0.1174 0.049 Uiso calc R 1 1 . .
    C C15 0.34810(19) 0.4524(3) 0.4234(4) 0.0292(9) Uani d . 1 1 . .
    H H15A 0.3693 0.3858 0.4536 0.044 Uiso calc R 1 1 . .
    H H15B 0.3215 0.4854 0.4889 0.044 Uiso calc R 1 1 . .
    H H15C 0.3828 0.5037 0.3968 0.044 Uiso calc R 1 1 . .
    C C16 0.2584(2) 0.5139(3) 0.2842(4) 0.0388(11) Uani d . 1 1 . .
    H H16A 0.2398 0.4973 0.2035 0.058 Uiso calc R 1 1 . .
    H H16B 0.2827 0.5831 0.2809 0.058 Uiso calc R 1 1 . .
    H H16C 0.2218 0.5193 0.3438 0.058 Uiso calc R 1 1 . .
    C C17 0.42974(17) 0.3458(3) 0.2312(3) 0.0166(7) Uani d . 1 1 . .
    C C18 0.42834(19) 0.4263(3) 0.1423(3) 0.0231(8) Uani d . 1 1 . .
    H H18A 0.3881 0.4391 0.0981 0.028 Uiso calc R 1 1 . .
    C C19 0.4846(2) 0.4882(3) 0.1173(4) 0.0279(10) Uani d . 1 1 . .
    H H19A 0.4830 0.5418 0.0549 0.033 Uiso calc R 1 1 . .
    C C20 0.5430(2) 0.4726(3) 0.1823(4) 0.0300(9) Uani d . 1 1 . .
    H H20A 0.5810 0.5169 0.1664 0.036 Uiso calc R 1 1 . .
    C C21 0.54617(16) 0.3927(3) 0.2703(3) 0.0223(9) Uani d . 1 1 . .
    H H21A 0.5866 0.3811 0.3142 0.027 Uiso calc R 1 1 . .
    C C22 0.49011(15) 0.3290(2) 0.2949(4) 0.0178(6) Uani d . 1 1 . .
loop_
    _atom_site_aniso_label
    _atom_site_aniso_U_11
    _atom_site_aniso_U_22
    _atom_site_aniso_U_33
    _atom_site_aniso_U_12
    _atom_site_aniso_U_13
    _atom_site_aniso_U_23
    Cu1 0.01765(18) 0.01225(17) 0.0197(2) -0.00136(15) 0.0002(2) -0.0011(2)
    S1 0.0212(4) 0.0173(4) 0.0211(5) -0.0007(3) 0.0063(4) -0.0007(4)
    S2 0.0192(4) 0.0167(4) 0.0201(4) 0.0001(3) -0.0057(4) 0.0007(4)
    O1 0.0205(13) 0.0171(13) 0.0285(14) -0.0015(10) 0.0076(11) -0.0011(11)
    O2 0.0256(14) 0.0276(15) 0.0408(18) -0.0018(12) 0.0135(12) 0.0006(13)
    O3 0.0312(15) 0.0294(15) 0.0196(15) 0.0041(11) 0.0017(12) -0.0027(11)
    O4 0.0197(12) 0.0135(12) 0.0302(15) 0.0007(10) -0.0074(10) 0.0005(10)
    O5 0.0356(16) 0.0233(14) 0.0172(14) 0.0032(12) -0.0013(12) 0.0026(11)
    O6 0.0263(14) 0.0326(15) 0.0375(18) -0.0030(12) -0.0152(13) 0.0035(14)
    N1 0.0208(15) 0.0131(14) 0.0179(16) -0.0041(12) 0.0043(11) -0.0022(11)
    N2 0.0244(15) 0.0207(16) 0.0207(18) 0.0054(12) 0.0022(13) -0.0001(13)
    N3 0.0235(16) 0.0179(16) 0.0291(18) -0.0016(13) 0.0101(14) -0.0048(14)
    N4 0.0173(14) 0.0135(14) 0.0186(15) -0.0018(13) -0.0016(11) 0.0028(11)
    N5 0.0164(15) 0.0264(18) 0.0248(18) 0.0016(13) -0.0050(13) 0.0017(14)
    N6 0.0247(15) 0.0230(16) 0.0212(19) 0.0083(13) -0.0048(13) -0.0012(13)
    C1 0.0224(18) 0.0156(17) 0.0204(19) -0.0027(15) 0.0026(14) -0.0069(14)
    C2 0.0304(19) 0.025(2) 0.026(2) 0.0015(16) 0.0050(18) 0.0047(18)
    C3 0.050(3) 0.027(2) 0.034(3) 0.0107(18) 0.015(2) 0.002(2)
    C4 0.023(2) 0.032(2) 0.052(3) -0.0043(18) 0.0107(19) -0.009(2)
    C5 0.045(3) 0.023(2) 0.029(2) -0.004(2) 0.0171(19) 0.0026(19)
    C6 0.0225(18) 0.0146(17) 0.0217(19) 0.0022(14) -0.0016(15) -0.0006(15)
    C7 0.031(2) 0.025(2) 0.028(2) -0.0015(17) 0.0000(17) -0.0042(17)
    C8 0.045(3) 0.0205(19) 0.033(2) -0.004(2) -0.008(2) -0.0078(19)
    C9 0.034(2) 0.023(2) 0.044(3) -0.0131(18) -0.010(2) -0.001(2)
    C10 0.0195(17) 0.0264(19) 0.034(3) -0.0017(15) -0.0020(16) 0.0059(18)
    C11 0.0229(16) 0.0155(15) 0.0210(18) -0.0027(13) 0.0007(18) 0.0012(17)
    C12 0.0229(19) 0.0182(18) 0.0200(19) -0.0030(15) -0.0038(14) 0.0055(14)
    C13 0.019(2) 0.042(3) 0.058(3) -0.004(2) -0.0020(19) 0.010(2)
    C14 0.030(2) 0.031(2) 0.036(3) -0.005(2) -0.0153(18) 0.004(2)
    C15 0.041(2) 0.0206(19) 0.026(2) 0.0099(16) -0.0083(19) -0.0069(18)
    C16 0.054(3) 0.030(2) 0.032(2) 0.0243(19) -0.010(2) -0.004(2)
    C17 0.0178(17) 0.0164(17) 0.0156(18) 0.0010(14) -0.0017(14) -0.0009(14)
    C18 0.0263(19) 0.0196(19) 0.023(2) 0.0016(16) -0.0028(16) 0.0005(15)
    C19 0.040(2) 0.0171(19) 0.027(2) -0.0073(17) 0.0046(18) 0.0057(16)
    C20 0.030(2) 0.028(2) 0.032(2) -0.0157(18) 0.0079(18) -0.0024(18)
    C21 0.0128(15) 0.0208(18) 0.033(3) -0.0030(14) 0.0020(14) -0.0012(16)
    C22 0.0192(15) 0.0154(15) 0.0190(16) -0.0009(12) 0.0014(17) -0.0023(17)
_geom_special_details
;
All s.u.'s (except the s.u. in the dihedral angle between two l.s. planes)
are estimated using the full covariance matrix. The cell s.u.'s are taken
into account individually in the estimation of s.u.'s in distances, angles
and torsion angles; correlations between s.u.'s in cell parameters are only
used when they are defined by crystal symmetry. An approximate (isotropic)
treatment of cell s.u.'s is used for estimating s.u.'s involving l.s.
planes.
;
loop_
    _geom_bond_atom_site_label_1
    _geom_bond_atom_site_label_2
    _geom_bond_site_symmetry_2
    _geom_bond_distance
    _geom_bond_publ_flag
    Cu1 O4 . 1.945(2) ?
    Cu1 O1 . 1.945(2) ?
    Cu1 N4 . 1.962(3) ?
    Cu1 N1 . 1.968(3) ?
    S1 O2 . 1.432(3) ?
    S1 O3 . 1.440(3) ?
    S1 O1 . 1.498(2) ?
    S1 C11 . 1.761(4) ?
    S2 O6 . 1.432(3) ?
    S2 O5 . 1.439(3) ?
    S2 O4 . 1.500(2) ?
    S2 C22 . 1.764(4) ?
    N1 C1 . 1.361(4) ?
    N1 C6 . 1.426(4) ?
    N2 C1 . 1.348(4) ?
    N2 C2 . 1.447(5) ?
    N2 C3 . 1.463(4) ?
    N3 C1 . 1.338(4) ?
    N3 C5 . 1.450(5) ?
    N3 C4 . 1.458(5) ?
    N4 C12 . 1.357(4) ?
    N4 C17 . 1.427(4) ?
    N5 C12 . 1.333(5) ?
    N5 C14 . 1.436(5) ?
    N5 C13 . 1.447(5) ?
    N6 C12 . 1.350(4) ?
    N6 C15 . 1.449(5) ?
    N6 C16 . 1.475(4) ?
    C2 H2A . 0.9800 ?
    C2 H2B . 0.9800 ?
    C2 H2C . 0.9800 ?
    C3 H3A . 0.9800 ?
    C3 H3B . 0.9800 ?
    C3 H3C . 0.9800 ?
    C4 H4A . 0.9800 ?
    C4 H4B . 0.9800 ?
    C4 H4C . 0.9800 ?
    C5 H5A . 0.9800 ?
    C5 H5B . 0.9800 ?
    C5 H5C . 0.9800 ?
    C6 C7 . 1.386(5) ?
    C6 C11 . 1.400(5) ?
    C7 C8 . 1.399(6) ?
    C7 H7A . 0.9500 ?
    C8 C9 . 1.385(6) ?
    C8 H8A . 0.9500 ?
    C9 C10 . 1.369(6) ?
    C9 H9A . 0.9500 ?
    C10 C11 . 1.402(5) ?
    C10 H10A . 0.9500 ?
    C13 H13A . 0.9800 ?
    C13 H13B . 0.9800 ?
    C13 H13C . 0.9800 ?
    C14 H14A . 0.9800 ?
    C14 H14B . 0.9800 ?
    C14 H14C . 0.9800 ?
    C15 H15A . 0.9800 ?
    C15 H15B . 0.9800 ?
    C15 H15C . 0.9800 ?
    C16 H16A . 0.9800 ?
    C16 H16B . 0.9800 ?
    C16 H16C . 0.9800 ?
    C17 C18 . 1.389(5) ?
    C17 C22 . 1.407(5) ?
    C18 C19 . 1.383(5) ?
    C18 H18A . 0.9500 ?
    C19 C20 . 1.377(6) ?
    C19 H19A . 0.9500 ?
    C20 C21 . 1.378(5) ?
    C20 H20A . 0.9500 ?
    C21 C22 . 1.391(4) ?
    C21 H21A . 0.9500 ?
loop_
    _geom_angle_atom_site_label_1
    _geom_angle_atom_site_label_2
    _geom_angle_atom_site_label_3
    _geom_angle_site_symmetry_1
    _geom_angle_site_symmetry_3
    _geom_angle
    _geom_angle_publ_flag
    O4 Cu1 O1 . . 145.52(11) ?
    O4 Cu1 N4 . . 94.88(10) ?
    O1 Cu1 N4 . . 93.10(11) ?
    O4 Cu1 N1 . . 92.56(11) ?
    O1 Cu1 N1 . . 94.89(11) ?
    N4 Cu1 N1 . . 153.75(11) ?
    O2 S1 O3 . . 115.99(17) ?
    O2 S1 O1 . . 110.59(15) ?
    O3 S1 O1 . . 110.46(15) ?
    O2 S1 C11 . . 107.89(16) ?
    O3 S1 C11 . . 107.88(16) ?
    O1 S1 C11 . . 103.18(15) ?
    O6 S2 O5 . . 115.89(17) ?
    O6 S2 O4 . . 110.14(15) ?
    O5 S2 O4 . . 110.87(15) ?
    O6 S2 C22 . . 107.76(15) ?
    O5 S2 C22 . . 107.88(15) ?
    O4 S2 C22 . . 103.47(15) ?
    S1 O1 Cu1 . . 118.07(14) ?
    S2 O4 Cu1 . . 117.69(14) ?
    C1 N1 C6 . . 115.7(3) ?
    C1 N1 Cu1 . . 120.8(2) ?
    C6 N1 Cu1 . . 123.5(2) ?
    C1 N2 C2 . . 121.7(3) ?
    C1 N2 C3 . . 123.0(3) ?
    C2 N2 C3 . . 114.0(3) ?
    C1 N3 C5 . . 121.0(3) ?
    C1 N3 C4 . . 122.9(3) ?
    C5 N3 C4 . . 114.9(3) ?
    C12 N4 C17 . . 115.3(3) ?
    C12 N4 Cu1 . . 120.5(2) ?
    C17 N4 Cu1 . . 124.0(2) ?
    C12 N5 C14 . . 120.9(3) ?
    C12 N5 C13 . . 122.6(4) ?
    C14 N5 C13 . . 115.5(3) ?
    C12 N6 C15 . . 122.2(3) ?
    C12 N6 C16 . . 122.0(3) ?
    C15 N6 C16 . . 115.1(3) ?
    N3 C1 N2 . . 119.9(3) ?
    N3 C1 N1 . . 119.5(3) ?
    N2 C1 N1 . . 120.5(3) ?
    N2 C2 H2A . . 109.5 ?
    N2 C2 H2B . . 109.5 ?
    H2A C2 H2B . . 109.5 ?
    N2 C2 H2C . . 109.5 ?
    H2A C2 H2C . . 109.5 ?
    H2B C2 H2C . . 109.5 ?
    N2 C3 H3A . . 109.5 ?
    N2 C3 H3B . . 109.5 ?
    H3A C3 H3B . . 109.5 ?
    N2 C3 H3C . . 109.5 ?
    H3A C3 H3C . . 109.5 ?
    H3B C3 H3C . . 109.5 ?
    N3 C4 H4A . . 109.5 ?
    N3 C4 H4B . . 109.5 ?
    H4A C4 H4B . . 109.5 ?
    N3 C4 H4C . . 109.5 ?
    H4A C4 H4C . . 109.5 ?
    H4B C4 H4C . . 109.5 ?
    N3 C5 H5A . . 109.5 ?
    N3 C5 H5B . . 109.5 ?
    H5A C5 H5B . . 109.5 ?
    N3 C5 H5C . . 109.5 ?
    H5A C5 H5C . . 109.5 ?
    H5B C5 H5C . . 109.5 ?
    C7 C6 C11 . . 118.6(3) ?
    C7 C6 N1 . . 120.2(3) ?
    C11 C6 N1 . . 121.1(3) ?
    C6 C7 C8 . . 120.1(4) ?
    C6 C7 H7A . . 120.0 ?
    C8 C7 H7A . . 120.0 ?
    C9 C8 C7 . . 120.6(4) ?
    C9 C8 H8A . . 119.7 ?
    C7 C8 H8A . . 119.7 ?
    C10 C9 C8 . . 120.1(4) ?
    C10 C9 H9A . . 119.9 ?
    C8 C9 H9A . . 119.9 ?
    C9 C10 C11 . . 119.6(4) ?
    C9 C10 H10A . . 120.2 ?
    C11 C10 H10A . . 120.2 ?
    C6 C11 C10 . . 121.0(3) ?
    C6 C11 S1 . . 120.1(3) ?
    C10 C11 S1 . . 118.9(3) ?
    N5 C12 N6 . . 119.6(3) ?
    N5 C12 N4 . . 119.3(3) ?
    N6 C12 N4 . . 121.0(3) ?
    N5 C13 H13A . . 109.5 ?
    N5 C13 H13B . . 109.5 ?
    H13A C13 H13B . . 109.5 ?
    N5 C13 H13C . . 109.5 ?
    H13A C13 H13C . . 109.5 ?
    H13B C13 H13C . . 109.5 ?
    N5 C14 H14A . . 109.5 ?
    N5 C14 H14B . . 109.5 ?
    H14A C14 H14B . . 109.5 ?
    N5 C14 H14C . . 109.5 ?
    H14A C14 H14C . . 109.5 ?
    H14B C14 H14C . . 109.5 ?
    N6 C15 H15A . . 109.5 ?
    N6 C15 H15B . . 109.5 ?
    H15A C15 H15B . . 109.5 ?
    N6 C15 H15C . . 109.5 ?
    H15A C15 H15C . . 109.5 ?
    H15B C15 H15C . . 109.5 ?
    N6 C16 H16A . . 109.5 ?
    N6 C16 H16B . . 109.5 ?
    H16A C16 H16B . . 109.5 ?
    N6 C16 H16C . . 109.5 ?
    H16A C16 H16C . . 109.5 ?
    H16B C16 H16C . . 109.5 ?
    C18 C17 C22 . . 118.0(3) ?
    C18 C17 N4 . . 120.3(3) ?
    C22 C17 N4 . . 121.7(3) ?
    C19 C18 C17 . . 121.0(4) ?
    C19 C18 H18A . . 119.5 ?
    C17 C18 H18A . . 119.5 ?
    C20 C19 C18 . . 120.4(4) ?
    C20 C19 H19A . . 119.8 ?
    C18 C19 H19A . . 119.8 ?
    C19 C20 C21 . . 120.0(3) ?
    C19 C20 H20A . . 120.0 ?
    C21 C20 H20A . . 120.0 ?
    C20 C21 C22 . . 120.0(3) ?
    C20 C21 H21A . . 120.0 ?
    C22 C21 H21A . . 120.0 ?
    C21 C22 C17 . . 120.6(3) ?
    C21 C22 S2 . . 119.5(3) ?
    C17 C22 S2 . . 119.9(2) ?
loop_
    _geom_torsion_atom_site_label_1
    _geom_torsion_atom_site_label_2
    _geom_torsion_atom_site_label_3
    _geom_torsion_atom_site_label_4
    _geom_torsion_site_symmetry_1
    _geom_torsion_site_symmetry_2
    _geom_torsion_site_symmetry_3
    _geom_torsion_site_symmetry_4
    _geom_torsion
    _geom_torsion_publ_flag
    O2 S1 O1 Cu1 . . . . 179.11(16) ?
    O3 S1 O1 Cu1 . . . . 49.3(2) ?
    C11 S1 O1 Cu1 . . . . -65.74(18) ?
    O4 Cu1 O1 S1 . . . . -68.1(3) ?
    N4 Cu1 O1 S1 . . . . -171.33(17) ?
    N1 Cu1 O1 S1 . . . . 33.69(18) ?
    O6 S2 O4 Cu1 . . . . 178.28(16) ?
    O5 S2 O4 Cu1 . . . . 48.7(2) ?
    C22 S2 O4 Cu1 . . . . -66.76(18) ?
    O1 Cu1 O4 S2 . . . . -66.2(2) ?
    N4 Cu1 O4 S2 . . . . 36.56(18) ?
    N1 Cu1 O4 S2 . . . . -168.63(17) ?
    O4 Cu1 N1 C1 . . . . -10.2(3) ?
    O1 Cu1 N1 C1 . . . . -156.5(3) ?
    N4 Cu1 N1 C1 . . . . 96.2(4) ?
    O4 Cu1 N1 C6 . . . . 167.3(3) ?
    O1 Cu1 N1 C6 . . . . 21.0(3) ?
    N4 Cu1 N1 C6 . . . . -86.3(4) ?
    O4 Cu1 N4 C12 . . . . -156.2(3) ?
    O1 Cu1 N4 C12 . . . . -9.8(3) ?
    N1 Cu1 N4 C12 . . . . 97.8(3) ?
    O4 Cu1 N4 C17 . . . . 17.6(3) ?
    O1 Cu1 N4 C17 . . . . 164.0(3) ?
    N1 Cu1 N4 C17 . . . . -88.3(4) ?
    C5 N3 C1 N2 . . . . 158.8(3) ?
    C4 N3 C1 N2 . . . . -34.6(5) ?
    C5 N3 C1 N1 . . . . -23.0(5) ?
    C4 N3 C1 N1 . . . . 143.6(3) ?
    C2 N2 C1 N3 . . . . 159.1(3) ?
    C3 N2 C1 N3 . . . . -34.5(5) ?
    C2 N2 C1 N1 . . . . -19.1(5) ?
    C3 N2 C1 N1 . . . . 147.3(4) ?
    C6 N1 C1 N3 . . . . 131.5(3) ?
    Cu1 N1 C1 N3 . . . . -50.8(4) ?
    C6 N1 C1 N2 . . . . -50.3(4) ?
    Cu1 N1 C1 N2 . . . . 127.4(3) ?
    C1 N1 C6 C7 . . . . -41.8(5) ?
    Cu1 N1 C6 C7 . . . . 140.6(3) ?
    C1 N1 C6 C11 . . . . 142.3(3) ?
    Cu1 N1 C6 C11 . . . . -35.4(4) ?
    C11 C6 C7 C8 . . . . 0.9(6) ?
    N1 C6 C7 C8 . . . . -175.1(4) ?
    C6 C7 C8 C9 . . . . -0.7(6) ?
    C7 C8 C9 C10 . . . . 0.1(7) ?
    C8 C9 C10 C11 . . . . 0.3(6) ?
    C7 C6 C11 C10 . . . . -0.5(6) ?
    N1 C6 C11 C10 . . . . 175.5(3) ?
    C7 C6 C11 S1 . . . . -179.6(3) ?
    N1 C6 C11 S1 . . . . -3.5(5) ?
    C9 C10 C11 C6 . . . . -0.1(6) ?
    C9 C10 C11 S1 . . . . 179.0(3) ?
    O2 S1 C11 C6 . . . . 171.3(3) ?
    O3 S1 C11 C6 . . . . -62.6(3) ?
    O1 S1 C11 C6 . . . . 54.3(3) ?
    O2 S1 C11 C10 . . . . -7.7(4) ?
    O3 S1 C11 C10 . . . . 118.3(3) ?
    O1 S1 C11 C10 . . . . -124.8(3) ?
    C14 N5 C12 N6 . . . . 158.1(3) ?
    C13 N5 C12 N6 . . . . -33.5(5) ?
    C14 N5 C12 N4 . . . . -25.5(5) ?
    C13 N5 C12 N4 . . . . 142.9(4) ?
    C15 N6 C12 N5 . . . . 155.9(3) ?
    C16 N6 C12 N5 . . . . -33.5(5) ?
    C15 N6 C12 N4 . . . . -20.5(5) ?
    C16 N6 C12 N4 . . . . 150.2(4) ?
    C17 N4 C12 N5 . . . . 133.9(3) ?
    Cu1 N4 C12 N5 . . . . -51.8(4) ?
    C17 N4 C12 N6 . . . . -49.8(4) ?
    Cu1 N4 C12 N6 . . . . 124.6(3) ?
    C12 N4 C17 C18 . . . . -41.9(4) ?
    Cu1 N4 C17 C18 . . . . 144.0(3) ?
    C12 N4 C17 C22 . . . . 140.0(3) ?
    Cu1 N4 C17 C22 . . . . -34.1(4) ?
    C22 C17 C18 C19 . . . . -0.1(5) ?
    N4 C17 C18 C19 . . . . -178.2(3) ?
    C17 C18 C19 C20 . . . . -1.4(6) ?
    C18 C19 C20 C21 . . . . 2.0(6) ?
    C19 C20 C21 C22 . . . . -1.0(6) ?
    C20 C21 C22 C17 . . . . -0.5(5) ?
    C20 C21 C22 S2 . . . . -179.7(3) ?
    C18 C17 C22 C21 . . . . 1.0(5) ?
    N4 C17 C22 C21 . . . . 179.1(3) ?
    C18 C17 C22 S2 . . . . -179.8(3) ?
    N4 C17 C22 S2 . . . . -1.7(5) ?
    O6 S2 C22 C21 . . . . -12.1(3) ?
    O5 S2 C22 C21 . . . . 113.7(3) ?
    O4 S2 C22 C21 . . . . -128.8(3) ?
    O6 S2 C22 C17 . . . . 168.7(3) ?
    O5 S2 C22 C17 . . . . -65.5(3) ?
    O4 S2 C22 C17 . . . . 52.1(3) ?
data_global
_journal_date_recd_electronic     2012-10-31
_journal_date_accepted     2012-11-09
_journal_name_full     'Acta Crystallographica, Section E'
_journal_year     2012
_journal_volume     68
_journal_issue     12
_journal_page_first     m1482
_journal_page_last     m1482
_journal_paper_category     QM
_journal_paper_doi     10.1107/S1600536812046387
_journal_coeditor_code     AA2076
_publ_contact_author_name     'Ulrich Fl\"orke'
_publ_contact_author_address
;
Universit\"at Paderborn
Fakult\"at f\"ur Naturwissenschaften
Department Chemie
Warburger Strasse 100
33098 Paderborn
Germany
;
_publ_contact_author_email     ulrich.floerke@upb.de
_publ_contact_author_fax     '+49 5251 60 3423'
_publ_contact_author_phone     '+49 5251 60 2496'
_publ_section_title
;\
Bis(2-{[bis(dimethylamino)methylidene]amino-\k<i>N</i>}benzenesulfonato-\
\k<i>N</i>)copper(II)
;
loop_
    _publ_author_name
    _publ_author_address
    'Neuba, Adam'
;
Universit\"at Paderborn
Fakult\"at f\"ur Naturwissenschaften
Department Chemie
Warburger Strasse 100
33098 Paderborn
Germany
;
    'Fl\"orke, Ulrich'
;
Universit\"at Paderborn
Fakult\"at f\"ur Naturwissenschaften
Department Chemie
Warburger Strasse 100
33098 Paderborn
Germany
;
    'Henkel, Gerald'
;
Universit\"at Paderborn
Fakult\"at f\"ur Naturwissenschaften
Department Chemie
Warburger Strasse 100
33098 Paderborn
Germany
;
