# Supplementary material for: Bis(2-{[bis­(dimethyl­amino)­methyl­idene]amino-κN}benzene­sulfonato-κN)copper(II)
Source: Acta Crystallogr Sect E Struct Rep Online. 2012 Nov 14;68(Pt 12):m1482. doi: 10.1107/S1600536812046387 (PMC3588740; doi:10.1107/S1600536812046387)
Supplement: Supplementary file 2 [file e-68-m1482-Isup2.hkl]

# 
# h,k,l, Fc-squared, Fo-squared, sigma(Fo-squared) and status flag 
# 
data_I
_shelx_title ' C22 H32 Cu N6 O6 S2 in Pna2(1)' 
_shelx_refln_list_code          4 
_shelx_F_calc_maximum      344.36 
_exptl_crystal_F_000      1260.00 
_reflns_d_resolution_high  0.7602 
 
loop_ 
 _symmetry_equiv_pos_as_xyz 
 'x, y, z' 
 '-x, -y, z+1/2' 
 'x+1/2, -y+1/2, z' 
 '-x+1/2, y+1/2, z+1/2' 
 
_cell_length_a    19.9403 
_cell_length_b    12.2947 
_cell_length_c    10.9508 
_cell_angle_alpha  90.000 
_cell_angle_beta   90.000 
_cell_angle_gamma  90.000 
 
_shelx_F_squared_multiplier     1.000 
 
loop_ 
 _refln_index_h 
 _refln_index_k 
 _refln_index_l 
 _refln_F_squared_calc 
 _refln_F_squared_meas 
 _refln_F_squared_sigma 
 _refln_observed_status 
   0   0 -14      374.93      299.36    144.05 o 
   2   0 -14       70.27       67.53    140.07 o 
   4   0 -14     1540.34     1455.66    203.68 o 
   6   0 -14      202.85      151.53    115.12 o 
   1   1 -14       95.90      106.15     63.42 o 
   2   1 -14      244.35      308.06     73.16 o 
   3   1 -14      401.11      521.78     83.79 o 
   4   1 -14      226.52      300.87     71.96 o 
   5   1 -14       25.07      -22.15     63.85 o 
   0   2 -14       31.73      176.19    124.07 o 
   1   2 -14      473.37      520.33     90.19 o 
   2   2 -14      351.57      473.20     84.78 o 
   3   2 -14      173.35      218.88     72.04 o 
   4   2 -14       67.26       67.83     62.71 o 
   5   2 -14      514.64      623.14     90.40 o 
   1   3 -14       31.90       11.46     57.74 o 
   2   3 -14      657.57      951.86     97.57 o 
   3   3 -14      978.90     1063.12    103.19 o 
   2   0 -13      156.79      193.15     86.33 o 
   4   0 -13       13.79       66.13     78.08 o 
   6   0 -13      743.49      855.52    102.80 o 
   8   0 -13       23.80      100.13     62.82 o 
  10   0 -13      442.47      419.55    223.36 o 
   0   1 -13        8.25        5.80     73.15 o 
   1   1 -13      114.31       75.74     51.66 o 
   2   1 -13        4.83       -0.08     48.18 o 
   3   1 -13       76.88      106.10     57.14 o 
   4   1 -13     1220.60     1353.93    122.83 o 
   5   1 -13     1573.34     1836.41    286.91 o 
   6   1 -13      325.86      341.33     74.66 o 
   7   1 -13       17.01      -20.27     57.62 o 
   8   1 -13       88.45      137.41     64.67 o 
   9   1 -13       97.62       86.42     60.12 o 
  10   1 -13      479.89      688.13    124.01 o 
  11   1 -13      497.94      735.88    323.67 o 
   1   2 -13      323.66      474.28     67.76 o 
   2   2 -13       14.60       46.55     59.73 o 
   3   2 -13      832.53      989.04    168.54 o 
   4   2 -13      145.30      256.05     99.51 o 
   5   2 -13      770.37      860.13     93.20 o 
   6   2 -13        5.44       65.98     55.31 o 
   7   2 -13      441.18      411.05     93.64 o 
   8   2 -13       57.86      188.36     73.39 o 
   9   2 -13      138.64      170.56     60.90 o 
  10   2 -13        0.11      -17.13     54.40 o 
   0   3 -13      905.88     1011.31    132.01 o 
   1   3 -13      725.77      874.26     87.47 o 
   2   3 -13      456.77      422.13     80.50 o 
   3   3 -13       70.78      118.07     56.17 o 
   4   3 -13      389.03      384.49     69.62 o 
   5   3 -13      136.22      176.45     58.91 o 
   6   3 -13      206.20      219.81     86.80 o 
   7   3 -13      759.50      899.62    118.85 o 
   8   3 -13      811.62      961.99    145.59 o 
   9   3 -13      472.52      531.92     91.05 o 
  10   3 -13      229.19      319.28    140.04 o 
   1   4 -13      160.77      120.30     55.24 o 
   2   4 -13     1327.53     1277.58    100.46 o 
   3   4 -13      241.02      288.00     74.47 o 
   4   4 -13       14.53      -35.09     46.54 o 
   5   4 -13      168.73      123.71     53.21 o 
   6   4 -13      935.93      999.88     93.94 o 
   7   4 -13      273.77      433.82    105.27 o 
   8   4 -13        2.90      104.25    216.22 o 
   9   4 -13      156.44      207.24    160.22 o 
   0   5 -13     1288.30     1105.73    135.49 o 
   1   5 -13      422.36      453.62     95.24 o 
   2   5 -13       25.20        4.25     47.43 o 
   3   5 -13       45.45      -18.97     52.60 o 
   4   5 -13       71.81      107.87     54.57 o 
   5   5 -13      122.94      147.46     65.16 o 
   6   5 -13      131.37      216.53     68.24 o 
   7   5 -13      598.65      721.55     97.39 o 
   1   6 -13      345.41      467.67     66.62 o 
   2   6 -13       13.65      -33.13     49.52 o 
   3   6 -13      101.87       60.50     50.03 o 
   4   6 -13      245.52      329.04     64.97 o 
   5   6 -13       63.23       59.50     60.59 o 
   0   0 -12      629.18      803.16    145.25 o 
   2   0 -12      100.35      120.71     68.07 o 
   4   0 -12     1721.27     1624.97    149.42 o 
   6   0 -12       38.56      102.12     66.27 o 
   8   0 -12      458.63      576.41     85.35 o 
  10   0 -12       69.00       58.24     61.06 o 
  12   0 -12      773.99      778.98    155.61 o 
  14   0 -12       90.56      110.40     92.68 o 
   1   1 -12        5.82       23.18     44.45 o 
   2   1 -12      259.86      282.15     68.66 o 
   3   1 -12      410.57      529.99     99.25 o 
   4   1 -12      393.49      376.14     61.00 o 
   5   1 -12      743.52      837.78     71.15 o 
   6   1 -12     1027.69     1256.20     88.15 o 
   7   1 -12      441.00      536.17     61.52 o 
   8   1 -12       47.73       24.11     59.82 o 
   9   1 -12       59.54      125.37     51.60 o 
  10   1 -12       20.08       11.84     51.05 o 
  11   1 -12      173.46      325.29     64.37 o 
  12   1 -12        2.83       51.67     62.13 o 
  13   1 -12      299.39      303.48     64.10 o 
  14   1 -12      368.49      294.28     87.57 o 
   0   2 -12      118.95      185.89    136.76 o 
   1   2 -12      711.38      918.91     79.52 o 
   2   2 -12      930.91      906.90     80.68 o 
   3   2 -12     1057.46     1158.91     80.27 o 
   4   2 -12       84.65       89.59     43.83 o 
   5   2 -12     1560.81     1721.47    116.72 o 
   6   2 -12      808.46      987.78     94.96 o 
   7   2 -12      376.49      430.33     72.40 o 
   8   2 -12      130.54      144.29     60.23 o 
   9   2 -12       69.36       75.29     59.04 o 
  10   2 -12      614.08      753.20    116.55 o 
  11   2 -12      426.74      556.98     74.83 o 
  12   2 -12       26.16       56.92     91.73 o 
  13   2 -12      817.81      828.89     89.51 o 
  14   2 -12      235.73      198.94     65.38 o 
   1   3 -12      204.50      229.08     57.36 o 
   2   3 -12      925.59     1009.41    131.71 o 
   3   3 -12     1121.83     1227.18     98.62 o 
   4   3 -12      223.05      186.01     56.22 o 
   5   3 -12      352.79      435.17     73.57 o 
   6   3 -12      277.92      340.28     71.09 o 
   7   3 -12       86.08      132.74     54.65 o 
   8   3 -12       58.22       66.74     60.34 o 
   9   3 -12      362.60      495.10    104.02 o 
  10   3 -12      441.91      509.21     84.38 o 
  11   3 -12      527.05      473.41     72.96 o 
  12   3 -12       24.34       27.34     69.70 o 
  13   3 -12      459.89      530.74     79.09 o 
   0   4 -12     3626.57     3722.75    236.96 o 
   1   4 -12      107.22      107.67     49.02 o 
   2   4 -12       40.32        1.95     43.59 o 
   3   4 -12      107.89      103.20     44.72 o 
   4   4 -12      422.26      444.14     57.86 o 
   5   4 -12       95.82      162.36     48.90 o 
   6   4 -12       78.26       38.64     88.54 o 
   7   4 -12      164.29      311.76     68.07 o 
   8   4 -12     2340.37     2629.81    167.23 o 
   9   4 -12       28.40        8.78     52.03 o 
  10   4 -12       55.69      142.87     65.95 o 
  11   4 -12       48.06       38.89     66.77 o 
  12   4 -12      393.32      501.59     88.77 o 
   1   5 -12      697.98      692.94     73.81 o 
   2   5 -12      728.31      792.38     97.76 o 
   3   5 -12      196.68      301.24     56.76 o 
   4   5 -12       18.81       13.89     43.93 o 
   5   5 -12      226.73      271.09     50.97 o 
   6   5 -12      354.99      581.61     98.49 o 
   7   5 -12      285.67      322.67     70.29 o 
   8   5 -12        7.49       59.58     56.48 o 
   9   5 -12     1280.48     1259.23    152.04 o 
  10   5 -12      977.05     1020.62    148.32 o 
  11   5 -12       30.07       44.26     58.80 o 
  12   5 -12      141.89       92.44     64.50 o 
   0   6 -12      105.59      225.57     74.30 o 
   1   6 -12      470.72      510.80     81.84 o 
   2   6 -12      666.08      530.10     72.04 o 
   3   6 -12        2.98       -7.50     39.91 o 
   4   6 -12       49.22      101.90     45.34 o 
   5   6 -12      153.92      193.73     54.68 o 
   6   6 -12      330.72      311.22     58.49 o 
   7   6 -12      695.06      815.61     79.12 o 
   8   6 -12       57.30      101.77     59.31 o 
   9   6 -12      937.22      861.63    108.70 o 
  10   6 -12      301.23      264.66     72.21 o 
   1   7 -12      316.32      393.70     60.39 o 
   2   7 -12      266.33      386.97     60.06 o 
   3   7 -12       45.34      125.60     52.72 o 
   4   7 -12      227.54      295.90     59.67 o 
   5   7 -12      396.51      473.39     79.96 o 
   6   7 -12      242.50      308.62     60.43 o 
   7   7 -12      216.54      237.38     68.52 o 
   8   7 -12       61.65       55.56     62.70 o 
   9   7 -12      161.92      164.92     61.00 o 
   0   8 -12      463.18      561.04     94.67 o 
   1   8 -12       14.06       96.76     46.79 o 
   2   8 -12       50.00       13.89     49.82 o 
   3   8 -12       34.44      125.01     53.17 o 
   4   8 -12     1577.86     1420.06    104.18 o 
   5   8 -12      209.95      286.04     62.48 o 
   6   8 -12       18.43       24.13     48.96 o 
   2   0 -11      745.41      766.02     98.59 o 
   4   0 -11       97.92      140.43     77.28 o 
   6   0 -11     2987.81     2873.98    194.64 o 
   8   0 -11        7.53       56.75     50.70 o 
  10   0 -11     1359.71     1381.44    126.35 o 
  12   0 -11        4.34      -39.78     49.25 o 
  14   0 -11      286.04      293.05    110.40 o 
  16   0 -11       14.19      -66.09     66.09 o 
   0   1 -11      291.10      473.57    102.52 o 
   1   1 -11       34.69       49.90     38.10 o 
   2   1 -11      772.39      752.85     68.47 o 
   3   1 -11     1511.72     1539.15     95.13 o 
   4   1 -11     1029.65     1104.28     82.32 o 
   5   1 -11     1219.14     1312.05     90.37 o 
   6   1 -11      557.96      548.97     57.28 o 
   7   1 -11     1044.73     1180.18    111.29 o 
   8   1 -11      969.18     1062.32     89.76 o 
   9   1 -11      179.81      199.83     45.79 o 
  10   1 -11      643.97      762.16     69.07 o 
  11   1 -11      508.96      534.88     71.65 o 
  12   1 -11      302.89      273.09     60.24 o 
  13   1 -11      925.68     1021.10     95.59 o 
  14   1 -11      489.66      351.42     65.50 o 
  15   1 -11      197.22      303.46     82.43 o 
  16   1 -11      424.99      463.76     85.53 o 
   1   2 -11      927.69      959.20     75.64 o 
   2   2 -11       28.96       23.53     39.33 o 
   3   2 -11     2025.56     2132.29     99.94 o 
   4   2 -11      813.77      770.34     63.91 o 
   5   2 -11     1180.87     1143.82     80.03 o 
   6   2 -11       55.15       78.38     39.62 o 
   7   2 -11      977.78     1151.57    106.97 o 
   8   2 -11      237.12      247.30     83.47 o 
   9   2 -11      168.26      208.85     70.76 o 
  11   2 -11       94.79      157.74     55.09 o 
  12   2 -11      238.06      295.81     62.53 o 
  13   2 -11      856.47      787.66     85.68 o 
  14   2 -11        5.29       87.61     49.30 o 
  15   2 -11      856.15      696.69     84.02 o 
  16   2 -11       93.22      144.16     52.67 o 
   0   3 -11      642.73      637.80     90.14 o 
   1   3 -11     1448.19     1492.19     93.86 o 
   2   3 -11     1019.82     1070.95     71.22 o 
   3   3 -11      900.53      910.92     67.22 o 
   4   3 -11     1948.10     1936.26    128.30 o 
   5   3 -11      319.50      399.22     89.99 o 
   6   3 -11     1073.42     1074.34     98.75 o 
   7   3 -11     1051.55      937.84     94.62 o 
   8   3 -11      121.20      115.60     56.12 o 
   9   3 -11      296.64      374.51     69.61 o 
  10   3 -11      258.14      370.77     72.20 o 
  11   3 -11      289.93      335.80     61.79 o 
  12   3 -11      932.70     1001.56     90.78 o 
  13   3 -11      287.39      223.71     72.06 o 
  14   3 -11       66.62       97.11     54.40 o 
  15   3 -11      783.66      726.52     84.56 o 
  16   3 -11      790.73      752.36     86.56 o 
   1   4 -11       15.85       16.20     49.10 o 
   2   4 -11     1421.82     1536.02     97.55 o 
   3   4 -11        6.24      -34.93     34.93 o 
   4   4 -11        9.68        9.70     43.88 o 
   5   4 -11      111.51      164.92     51.62 o 
   6   4 -11     1993.64     1847.55    108.55 o 
   7   4 -11      169.39      192.11     56.72 o 
   8   4 -11        9.21       18.80     50.00 o 
   9   4 -11      122.90      216.86     63.55 o 
  10   4 -11     1526.28     1477.37    124.24 o 
  11   4 -11      161.25       77.73     57.47 o 
  12   4 -11        9.71      -12.63     44.21 o 
  13   4 -11       98.57      121.03     55.51 o 
  14   4 -11      880.85      831.46     88.84 o 
  15   4 -11      108.79       94.51     53.40 o 
   0   5 -11     2241.79     2457.76    177.69 o 
   1   5 -11     1073.96     1099.86     81.92 o 
   2   5 -11      133.95      110.31     43.38 o 
   3   5 -11       34.33       98.39     46.53 o 
   4   5 -11      654.36      669.24     64.97 o 
   5   5 -11      558.76      563.90    125.56 o 
   6   5 -11      191.68      168.14     42.73 o 
   7   5 -11      844.01      784.98     75.58 o 
   8   5 -11     1637.47     1622.25    249.37 o 
   9   5 -11      619.04      598.04     83.33 o 
  10   5 -11      178.88      189.70     66.63 o 
  11   5 -11      292.76      301.50     87.30 o 
  12   5 -11      192.48      204.30     63.81 o 
  13   5 -11       28.32       -2.01     46.56 o 
  14   5 -11       22.51      -20.65     49.64 o 
   1   6 -11      319.01      300.97     53.84 o 
   2   6 -11        1.72       38.70     37.53 o 
   3   6 -11      250.24      275.81     50.38 o 
   4   6 -11      157.70      165.33     44.70 o 
   5   6 -11      544.22      639.53     68.77 o 
   6   6 -11        6.13       22.11     44.11 o 
   7   6 -11      210.14      232.07     53.44 o 
   8   6 -11      129.82      155.69     46.89 o 
   9   6 -11      821.62      883.82     81.58 o 
  10   6 -11        8.34       45.61     58.36 o 
  11   6 -11      427.36      495.67     80.52 o 
  12   6 -11       59.86      153.04    146.53 o 
  13   6 -11      123.89      121.79     63.51 o 
   0   7 -11      286.75      527.09    133.83 o 
   1   7 -11       51.14      103.51     43.25 o 
   2   7 -11     1034.88     1045.20     80.41 o 
   3   7 -11      618.75      673.34     67.26 o 
   4   7 -11      400.77      380.25     58.11 o 
   5   7 -11      600.48      684.68     70.53 o 
   6   7 -11      413.02      540.67     67.55 o 
   7   7 -11      132.94      126.29     47.32 o 
   8   7 -11      414.90      443.62     63.21 o 
   9   7 -11       84.58       94.61     50.11 o 
  10   7 -11      272.63      332.99     71.55 o 
  11   7 -11      170.47      174.95     60.82 o 
  12   7 -11       77.93      125.52     62.83 o 
   1   8 -11      202.19      169.60     45.70 o 
   2   8 -11      904.81     1016.44     85.79 o 
   3   8 -11      481.56      516.64     66.51 o 
   4   8 -11       19.00       23.21     47.42 o 
   5   8 -11       28.88        2.02     44.79 o 
   6   8 -11     1354.87     1317.05     98.46 o 
   7   8 -11      258.80      283.76     66.13 o 
   8   8 -11       28.41        5.93     88.33 o 
   9   8 -11       28.62      -21.48     48.38 o 
  10   8 -11      197.41      248.01     61.47 o 
   0   9 -11      386.70      370.73     81.83 o 
   1   9 -11       46.97       79.12     47.86 o 
   2   9 -11       17.50       42.47     46.81 o 
   3   9 -11      425.03      435.19     64.21 o 
   4   9 -11     1186.99     1423.78    130.60 o 
   5   9 -11      293.81      288.91     60.08 o 
   6   9 -11      187.51      218.37     55.38 o 
   7   9 -11      329.10      424.64     65.87 o 
   8   9 -11      710.77      735.77     81.58 o 
   1  10 -11      517.71      737.44     97.87 o 
   2  10 -11        0.42       17.02     46.51 o 
   3  10 -11      429.99      457.02     65.24 o 
   4  10 -11       11.44       63.15     48.95 o 
   2   0 -10      187.25      217.92     80.74 o 
   4   0 -10     1207.68     1087.11    179.35 o 
   6   0 -10      267.42      181.53     65.64 o 
   8   0 -10     8653.10     8345.68    502.59 o 
  10   0 -10      146.36       46.62     47.28 o 
  12   0 -10     1985.66     2089.39    197.82 o 
  14   0 -10       12.95      -61.44    122.27 o 
  18   0 -10       57.27      198.57     94.78 o 
   1   1 -10      360.78      411.71     51.42 o 
   2   1 -10     1261.66     1170.62     76.68 o 
   3   1 -10      367.07      464.05     52.33 o 
   4   1 -10      274.50      280.87     46.53 o 
   5   1 -10      499.78      597.72     59.19 o 
   6   1 -10      184.05      212.17     55.05 o 
   7   1 -10     1042.32      872.91     69.21 o 
   8   1 -10      432.94      512.43    107.19 o 
   9   1 -10      480.66      477.96     54.30 o 
  10   1 -10      436.03      467.43     56.65 o 
  11   1 -10       88.70       94.24     40.33 o 
  12   1 -10       31.52       54.82     38.64 o 
  13   1 -10       64.68       14.71     48.29 o 
  14   1 -10      460.36      441.95     81.69 o 
  15   1 -10      500.81      458.00     69.05 o 
  16   1 -10       54.24       36.67     46.78 o 
  17   1 -10      318.89      256.96     62.48 o 
  18   1 -10      687.65      641.95     77.64 o 
   0   2 -10      104.61       52.87     50.92 o 
   1   2 -10     1301.98     1370.14    116.00 o 
   2   2 -10     2551.02     2705.47    120.88 o 
   3   2 -10     2315.84     2171.26    107.73 o 
   4   2 -10      126.12       86.79     40.95 o 
   5   2 -10     1502.29     1450.63    107.62 o 
   6   2 -10      172.51      169.26     52.39 o 
   7   2 -10      629.05      535.67     50.16 o 
   8   2 -10       90.65       39.76     37.22 o 
   9   2 -10      133.36      209.84     45.13 o 
  10   2 -10      306.46      311.81     71.03 o 
  11   2 -10      109.30       93.38     50.38 o 
  12   2 -10       94.34      102.05     46.19 o 
  13   2 -10      761.77      816.03     82.91 o 
  14   2 -10      410.54      486.19     69.88 o 
  15   2 -10     1016.17      859.33     87.34 o 
  16   2 -10       31.52        8.81     45.01 o 
  17   2 -10      806.71      719.54    122.79 o 
  18   2 -10      641.28      776.30    149.48 o 
   1   3 -10      591.81      591.67     51.42 o 
   2   3 -10      965.65     1123.04     69.11 o 
   3   3 -10      565.46      596.35     53.14 o 
   4   3 -10      134.71       90.15     32.87 o 
   5   3 -10     1909.96     1976.87    100.14 o 
   6   3 -10     2869.11     2813.30    154.36 o 
   7   3 -10     1285.95     1357.30     87.40 o 
   8   3 -10      122.12      183.86     48.28 o 
   9   3 -10      389.66      443.71     69.70 o 
  10   3 -10      236.81      314.13     67.83 o 
  11   3 -10      753.63      676.85     95.49 o 
  12   3 -10      400.39      487.95     69.07 o 
  13   3 -10      174.05      247.87     60.23 o 
  14   3 -10     1201.32     1256.72    103.65 o 
  15   3 -10      452.42      386.20     66.65 o 
  16   3 -10       87.13       59.51     86.92 o 
  17   3 -10      419.83      405.11     68.31 o 
  18   3 -10      240.21      240.24     60.21 o 
   0   4 -10     1355.05     1508.17    238.75 o 
   1   4 -10       19.03       26.91     30.15 o 
   2   4 -10      192.43      182.86     34.42 o 
   3   4 -10      103.75       86.03     34.35 o 
   4   4 -10     7035.52     7146.17    275.46 o 
   5   4 -10      625.77      604.53     72.70 o 
   6   4 -10       76.55       95.19     40.59 o 
   7   4 -10      541.66      515.18     58.44 o 
   8   4 -10     1278.91     1161.03     83.21 o 
   9   4 -10      114.06      201.72     46.53 o 
  10   4 -10       15.37      -45.63     45.63 o 
  11   4 -10      404.31      340.75    123.54 o 
  12   4 -10     1960.47     1972.07    161.42 o 
  13   4 -10        2.68      -16.98     44.61 o 
  14   4 -10        1.70        1.14     43.35 o 
  15   4 -10       74.24      113.82     52.40 o 
  16   4 -10      669.07      607.10    104.15 o 
  17   4 -10       38.40      102.66     50.23 o 
   1   5 -10      380.68      348.93     49.20 o 
   2   5 -10      709.62      651.64     56.10 o 
   3   5 -10      457.45      512.90     52.45 o 
   4   5 -10       27.61       46.88     34.87 o 
   5   5 -10     1199.14     1157.29     79.91 o 
   6   5 -10     1988.33     1958.10     94.51 o 
   7   5 -10      253.76      272.66     50.07 o 
   8   5 -10       58.29       47.22     42.31 o 
   9   5 -10      289.99      240.45     52.04 o 
  10   5 -10      614.76      619.47     67.67 o 
  11   5 -10      503.19      526.97     76.32 o 
  12   5 -10       15.08       18.70     68.99 o 
  13   5 -10      277.22      273.45     66.59 o 
  14   5 -10      236.42      308.93     62.13 o 
  15   5 -10       86.83      101.07     55.54 o 
  16   5 -10        8.31       14.43     52.33 o 
  17   5 -10      217.37      227.10     91.93 o 
   0   6 -10        6.29      -16.90     43.03 o 
   1   6 -10      311.11      284.71     48.36 o 
   2   6 -10        7.72       28.15     33.87 o 
   3   6 -10      336.38      430.20     52.17 o 
   4   6 -10       51.85       41.03     33.61 o 
   5   6 -10     1147.02     1183.23     72.16 o 
   6   6 -10      386.09      248.77     49.01 o 
   7   6 -10      835.11      756.14     70.64 o 
   8   6 -10       20.83       41.89     41.50 o 
   9   6 -10      472.72      366.33     54.60 o 
  10   6 -10      265.22      277.70     62.52 o 
  11   6 -10      244.25      205.11     61.77 o 
  12   6 -10       12.93       54.59     57.27 o 
  13   6 -10      188.72      137.19     90.41 o 
  14   6 -10        0.83      -21.34     45.69 o 
  15   6 -10      474.95      437.00     81.29 o 
  16   6 -10        2.84       67.96     59.89 o 
   1   7 -10      328.31      253.63     46.58 o 
   2   7 -10      480.99      485.95     55.96 o 
   3   7 -10     1229.17     1347.08     92.19 o 
   4   7 -10      380.96      308.86     44.45 o 
   5   7 -10      786.82      826.58     95.50 o 
   6   7 -10      336.56      311.66     53.38 o 
   7   7 -10      296.05      338.89     52.86 o 
   8   7 -10      135.81      151.40     46.22 o 
   9   7 -10      258.42      254.46     61.03 o 
  10   7 -10      177.93      251.73     54.30 o 
  11   7 -10      228.54      272.33     55.99 o 
  12   7 -10      159.48      247.18     69.42 o 
  13   7 -10      777.02      524.24     85.23 o 
  14   7 -10      550.63      436.56     76.92 o 
  15   7 -10      261.39      349.79    103.62 o 
   0   8 -10     1844.55     1982.98    151.46 o 
   1   8 -10      376.67      399.66     51.78 o 
   2   8 -10       17.30       46.46     38.80 o 
   3   8 -10      542.40      499.56     60.83 o 
   4   8 -10     1592.41     1671.11    102.54 o 
   5   8 -10      155.53      218.04     56.08 o 
   6   8 -10       36.64       26.87     42.17 o 
   7   8 -10      471.60      366.93     58.43 o 
   8   8 -10      350.84      371.77     64.26 o 
   9   8 -10       61.36       55.19     45.05 o 
  10   8 -10       28.37        6.17     40.61 o 
  11   8 -10      106.87      107.07     54.48 o 
  12   8 -10      563.87      538.59     73.16 o 
  13   8 -10      174.70      210.94     66.86 o 
   1   9 -10      545.95      649.65     64.63 o 
   2   9 -10      509.47      532.92     65.60 o 
   3   9 -10       43.12       18.76     41.48 o 
   4   9 -10       90.92       54.27     43.48 o 
   5   9 -10      260.00      299.84     54.94 o 
   6   9 -10     1028.47     1256.25     99.54 o 
   7   9 -10     1316.94     1415.02    101.16 o 
   8   9 -10        2.78       82.48     48.63 o 
   9   9 -10     1057.05     1045.08     91.24 o 
  10   9 -10      643.88      540.40     78.44 o 
  11   9 -10      123.15      179.90     53.98 o 
   0  10 -10       10.69      -29.18     64.24 o 
   1  10 -10      440.94      461.35     63.27 o 
   2  10 -10      266.50      242.38     54.03 o 
   3  10 -10      515.63      584.32     90.48 o 
   4  10 -10        1.38      -26.14     44.08 o 
   5  10 -10      338.46      481.61     66.91 o 
   6  10 -10      114.69      125.43     50.78 o 
   7  10 -10     1510.02     1668.22    113.03 o 
   8  10 -10        5.67      101.29     51.75 o 
   9  10 -10     1791.53     1775.77    118.36 o 
   1  11 -10      766.26      896.57     85.62 o 
   2  11 -10      621.51      768.77     70.07 o 
   3  11 -10      228.24      286.82     58.14 o 
   4  11 -10       10.46       67.12     49.23 o 
   5  11 -10      162.56      106.63     52.81 o 
   6  11 -10      249.62      321.76     63.36 o 
   2   0  -9     2050.54     2098.83    138.88 o 
   4   0  -9       41.33       41.42     47.68 o 
   6   0  -9     1276.16     1022.16    129.33 o 
   8   0  -9       20.91       36.28     45.28 o 
  10   0  -9     4118.38     4101.92    223.62 o 
  12   0  -9       37.90      -21.84     42.24 o 
  14   0  -9     1086.45     1111.27    253.70 o 
  16   0  -9       65.71      107.70     56.35 o 
  20   0  -9      109.71       65.49     82.16 o 
   0   1  -9     2344.99     2275.19    203.08 o 
   1   1  -9     1572.89     1613.62     84.03 o 
   2   1  -9      550.48      574.69     54.72 o 
   3   1  -9      762.14      692.89     99.41 o 
   4   1  -9      218.99      148.45     38.08 o 
   5   1  -9      441.98      427.32     60.32 o 
   6   1  -9      263.33      245.38     44.32 o 
   7   1  -9     1312.21     1268.88     85.70 o 
   8   1  -9     3895.03     3590.45    159.41 o 
   9   1  -9     1368.96     1420.88     82.37 o 
  10   1  -9       45.93      -17.67     31.99 o 
  11   1  -9      304.82      349.72     44.93 o 
  12   1  -9      195.28      193.75     39.04 o 
  13   1  -9      595.11      648.93     58.80 o 
  14   1  -9       56.25       50.32     35.96 o 
  15   1  -9      478.47      395.37     76.36 o 
  16   1  -9     1375.38     1211.67    191.44 o 
  17   1  -9      930.58      775.58     82.09 o 
  18   1  -9      391.66      455.32     67.08 o 
  19   1  -9       27.01       70.16     49.31 o 
  20   1  -9       65.84       90.40     58.18 o 
   1   2  -9     1615.88     1566.27    100.33 o 
   2   2  -9       26.44       43.28     33.09 o 
   3   2  -9     2422.21     2476.03    122.02 o 
   4   2  -9     1302.18     1274.65     75.63 o 
   5   2  -9     1395.18     1323.34     91.99 o 
   6   2  -9       86.34       61.75     33.79 o 
   7   2  -9      702.12      749.40     54.97 o 
   8   2  -9      439.30      538.59     48.66 o 
   9   2  -9      365.16      392.42     69.23 o 
  10   2  -9       30.02      -23.95     35.76 o 
  11   2  -9       98.80       92.29     36.56 o 
  12   2  -9       20.12       69.83     42.97 o 
  13   2  -9      568.31      500.54     66.30 o 
  14   2  -9       22.23       19.67     37.99 o 
  15   2  -9     1664.36     1610.67    189.56 o 
  16   2  -9       11.44       -7.98     42.67 o 
  17   2  -9     1170.07     1065.48    114.62 o 
  18   2  -9       23.62       51.69     48.21 o 
  19   2  -9      726.70      769.02     83.78 o 
  20   2  -9      475.21      719.02    233.42 o 
   0   3  -9      358.53      371.73     64.19 o 
   1   3  -9      162.94      136.36     33.75 o 
   2   3  -9      469.70      504.26     47.15 o 
   3   3  -9     2651.62     2590.44    112.54 o 
   4   3  -9     6037.37     5943.73    193.41 o 
   5   3  -9     3682.56     3518.01    135.83 o 
   6   3  -9      160.94      158.78     39.07 o 
   7   3  -9      596.02      519.39     45.36 o 
   8   3  -9       90.19       88.90     36.44 o 
   9   3  -9       99.06      136.89     43.80 o 
  10   3  -9      321.87      249.91     67.57 o 
  11   3  -9      804.68      861.55     98.31 o 
  12   3  -9     1725.89     1726.36    116.39 o 
  13   3  -9     1596.56     1603.12    110.86 o 
  14   3  -9      396.10      373.63     62.10 o 
  15   3  -9      244.77      117.30     50.24 o 
  16   3  -9      387.62      439.50     81.07 o 
  17   3  -9      208.12      115.13     49.80 o 
  18   3  -9      151.34      196.05     59.83 o 
  19   3  -9      300.37      226.21    151.78 o 
   1   4  -9       31.92       39.01     26.54 o 
   2   4  -9      542.96      596.97     44.58 o 
   3   4  -9      368.30      333.71     43.63 o 
   4   4  -9      140.66      150.56     35.85 o 
   5   4  -9      528.96      614.02     69.04 o 
   6   4  -9     7598.40     7219.68    227.31 o 
   7   4  -9      511.73      472.55     53.74 o 
   8   4  -9       65.88       69.98     35.01 o 
   9   4  -9      181.52      223.36     53.55 o 
  10   4  -9     1263.76     1316.73    118.14 o 
  11   4  -9      235.29      286.66     67.21 o 
  12   4  -9       17.88      -45.70     45.70 o 
  13   4  -9       76.25      148.42    102.96 o 
  14   4  -9     2253.03     1851.01    216.75 o 
  15   4  -9      177.55      238.04     58.00 o 
  16   4  -9       11.98       34.64     48.88 o 
  17   4  -9       22.86       71.11     50.56 o 
  18   4  -9      281.16      180.03     79.84 o 
  19   4  -9       66.27      101.50     60.96 o 
   0   5  -9      623.12      608.68     61.96 o 
   1   5  -9      312.51      346.35     40.23 o 
   2   5  -9      162.19      166.73     36.25 o 
   3   5  -9      486.29      429.31     48.81 o 
   4   5  -9     3225.50     3094.84    131.59 o 
   5   5  -9     1157.48     1213.16     68.72 o 
   6   5  -9      139.27      149.72     34.63 o 
   7   5  -9     1536.30     1450.21     77.00 o 
   8   5  -9      626.35      546.71     57.40 o 
   9   5  -9      536.44      550.86     71.45 o 
  10   5  -9      321.27      340.41     65.23 o 
  11   5  -9        0.45        7.13     38.35 o 
  12   5  -9      844.98      819.66    186.26 o 
  13   5  -9      387.51      371.56     77.04 o 
  14   5  -9       33.97       71.85     46.03 o 
  15   5  -9      266.54      387.58     64.66 o 
  16   5  -9      210.22      255.77     58.42 o 
  17   5  -9       25.55      -47.12     51.28 o 
  18   5  -9       31.51        4.90     54.79 o 
   1   6  -9      154.23      122.54     34.41 o 
   2   6  -9        9.69       20.90     31.12 o 
   3   6  -9     1539.28     1467.34     85.49 o 
   4   6  -9     1146.39     1111.23     74.24 o 
   5   6  -9     2680.80     2641.15    106.68 o 
   6   6  -9       37.03       33.12     31.04 o 
   7   6  -9      386.81      358.63     51.56 o 
   8   6  -9      122.55      141.95     41.48 o 
   9   6  -9      127.12      120.09     41.98 o 
  10   6  -9        4.86        6.13     39.90 o 
  11   6  -9      505.51      472.50     61.31 o 
  12   6  -9      325.85      335.97     56.67 o 
  13   6  -9     1103.12     1172.92    109.07 o 
  14   6  -9       13.41        3.20     48.98 o 
  15   6  -9      265.14      289.64     76.75 o 
  16   6  -9        3.54       23.62     62.45 o 
  17   6  -9      109.28      139.65     72.50 o 
  18   6  -9       10.91        1.42     58.87 o 
   0   7  -9     1119.80     1019.72    125.65 o 
   1   7  -9      564.17      594.30     57.73 o 
   2   7  -9      499.58      490.27     51.87 o 
   3   7  -9      197.97      228.59     40.10 o 
   4   7  -9      892.38     1005.50     63.61 o 
   5   7  -9      327.28      327.01     51.30 o 
   6   7  -9      438.26      429.56     54.23 o 
   7   7  -9      290.68      279.77     50.18 o 
   8   7  -9      187.09      182.04     45.89 o 
   9   7  -9      145.19      148.21     43.00 o 
  10   7  -9      785.73      859.23     75.57 o 
  11   7  -9      168.35      234.88     52.59 o 
  12   7  -9      236.33      236.53     52.46 o 
  13   7  -9      123.43      207.20     64.89 o 
  14   7  -9      205.60      170.88     75.79 o 
  15   7  -9      833.94      753.64     94.12 o 
  16   7  -9      883.89      713.62     95.38 o 
  17   7  -9      253.05      441.64     80.77 o 
   1   8  -9      509.32      495.10     53.70 o 
   2   8  -9     1167.80     1214.46     71.83 o 
   3   8  -9      613.53      633.06     53.75 o 
   4   8  -9        7.88       28.86     35.89 o 
   5   8  -9      514.35      553.29     61.05 o 
   6   8  -9     1617.45     1508.12     96.90 o 
   7   8  -9      794.30      688.06     68.73 o 
   8   8  -9        2.36      -37.64     37.64 o 
   9   8  -9      523.62      544.52     65.02 o 
  10   8  -9      249.05      333.41     54.36 o 
  11   8  -9      423.20      441.09     62.32 o 
  12   8  -9        2.86       10.12     45.52 o 
  13   8  -9      108.06       33.49     54.50 o 
  14   8  -9     1283.56     1320.60    101.09 o 
  15   8  -9      667.34      703.40    138.40 o 
   0   9  -9     1961.25     1887.39    145.95 o 
   1   9  -9      345.93      402.50     47.38 o 
   2   9  -9       34.93       85.71     41.83 o 
   3   9  -9      360.16      384.79     64.65 o 
   4   9  -9      394.78      463.85     78.88 o 
   5   9  -9      967.75      858.29     77.24 o 
   6   9  -9      327.83      301.88     54.75 o 
   7   9  -9      181.98      208.64     51.58 o 
   8   9  -9     2083.30     2216.40    123.43 o 
   9   9  -9      311.87      356.03     77.49 o 
  10   9  -9      335.96      320.57     58.85 o 
  11   9  -9     1058.21     1101.28     90.19 o 
  12   9  -9      262.31      307.66     62.34 o 
  13   9  -9      166.94      143.26     88.24 o 
  14   9  -9      128.89      137.81     74.15 o 
   1  10  -9     1197.70     1147.71     84.28 o 
   2  10  -9       13.61       10.15     41.39 o 
   3  10  -9      114.38      148.12     46.95 o 
   4  10  -9       29.85       52.45     44.44 o 
   5  10  -9        3.10       49.30     43.12 o 
   6  10  -9        8.46      -40.67     41.61 o 
   7  10  -9     2177.95     2316.54    127.61 o 
   8  10  -9      223.75      215.35     55.19 o 
   9  10  -9     3342.64     3322.96    159.07 o 
  10  10  -9       39.41       84.99     48.43 o 
  11  10  -9      375.48      327.33     62.92 o 
  12  10  -9       55.07       60.58     50.37 o 
   0  11  -9      876.92     1014.43    144.80 o 
   1  11  -9      161.40      139.96     74.91 o 
   2  11  -9      152.03      165.63     55.68 o 
   3  11  -9      509.47      461.09     63.42 o 
   4  11  -9      387.53      376.17     61.04 o 
   5  11  -9      225.44      249.77     93.36 o 
   6  11  -9      482.15      490.80     65.59 o 
   7  11  -9      207.16      379.90     60.58 o 
   8  11  -9     1123.58     1171.04     94.93 o 
   9  11  -9      319.50      475.60     81.05 o 
  10  11  -9      503.05      481.13     67.17 o 
   1  12  -9      290.59      280.08     59.31 o 
   2  12  -9     1004.97     1009.22    105.19 o 
   3  12  -9      201.14      199.59     50.10 o 
   4  12  -9        3.58       -0.08     42.61 o 
   5  12  -9       72.01      121.18     53.87 o 
   6  12  -9      744.96      764.78     79.36 o 
   2   0  -8      121.32      138.82     63.24 o 
   4   0  -8      149.99      108.75     62.94 o 
   6   0  -8      249.51      240.63     69.10 o 
   8   0  -8    11832.90    11364.03    441.07 o 
  10   0  -8      241.46      159.56     50.80 o 
  12   0  -8      138.61      196.59     53.70 o 
  14   0  -8       68.45       41.87     85.32 o 
  16   0  -8     3797.55     4338.59    306.87 o 
  18   0  -8       14.62       54.09     56.27 o 
  20   0  -8      114.60      159.67     94.78 o 
   1   1  -8      354.84      340.20     42.40 o 
   2   1  -8      746.36      723.78     54.96 o 
   3   1  -8     2077.42     2004.58    153.53 o 
   4   1  -8     1377.10     1359.18    135.40 o 
   5   1  -8     1171.21     1299.68     94.00 o 
   6   1  -8     1711.73     1691.01     94.98 o 
   7   1  -8      743.37      804.91     54.60 o 
   8   1  -8      103.34      134.58     32.44 o 
   9   1  -8     1852.19     1777.56     80.16 o 
  10   1  -8     1393.36     1249.50     73.92 o 
  11   1  -8      593.05      533.27     66.39 o 
  12   1  -8      288.65      316.59     42.47 o 
  13   1  -8      325.55      282.23     41.29 o 
  14   1  -8      709.28      716.23     59.95 o 
  15   1  -8      277.41      280.14     44.81 o 
  16   1  -8      213.09      180.31     43.04 o 
  17   1  -8     1054.14      910.58     83.07 o 
  18   1  -8      874.99      813.55     93.25 o 
  19   1  -8      780.84      801.80     82.88 o 
  20   1  -8      110.48      100.51     51.97 o 
  21   1  -8       30.96       45.58     61.49 o 
   0   2  -8      225.15      171.47     48.90 o 
   1   2  -8     1155.02     1233.29     71.04 o 
   2   2  -8     5066.54     4957.88    161.84 o 
   3   2  -8     1978.89     1993.33    106.26 o 
   4   2  -8      265.21      313.35     40.49 o 
   5   2  -8     2156.38     2169.54     96.87 o 
   6   2  -8     4407.49     4131.73    164.63 o 
   7   2  -8     1829.76     1814.91     82.32 o 
   8   2  -8      193.80      227.10     37.10 o 
   9   2  -8     1052.03     1032.41     62.65 o 
  10   2  -8     3611.71     3336.61    123.97 o 
  11   2  -8      284.16      239.09     39.93 o 
  12   2  -8       26.21       29.58     30.85 o 
  13   2  -8      533.19      591.36     62.74 o 
  14   2  -8     1250.79     1111.57     94.11 o 
  15   2  -8     1779.68     1772.72    115.07 o 
  16   2  -8       17.35       38.99     42.13 o 
  17   2  -8     1145.20     1216.95     97.70 o 
  18   2  -8      614.06      691.26     77.43 o 
  19   2  -8      515.69      473.94     68.96 o 
  20   2  -8       42.11      -18.94     66.24 o 
  21   2  -8      539.10      709.64    167.71 o 
   1   3  -8     1874.17     1864.63     88.43 o 
   2   3  -8     2958.94     2953.46    117.79 o 
   3   3  -8     1166.86     1178.24     69.10 o 
   4   3  -8      609.61      655.16     52.78 o 
   5   3  -8     3685.79     3492.44    129.32 o 
   6   3  -8     3186.56     3025.91    186.69 o 
   7   3  -8     1457.32     1414.49     87.52 o 
   8   3  -8      408.65      395.97     42.69 o 
   9   3  -8      247.61      275.57     37.77 o 
  10   3  -8       90.47       91.46     33.99 o 
  11   3  -8      208.93      262.99     48.56 o 
  12   3  -8       76.70       84.23     41.24 o 
  13   3  -8     1436.97     1383.02    124.21 o 
  14   3  -8     1848.02     1656.95    112.05 o 
  15   3  -8     1354.54     1265.39     98.54 o 
  16   3  -8      131.39       84.29     48.58 o 
  17   3  -8      253.45      216.57     55.12 o 
  18   3  -8      411.39      473.69    142.49 o 
  19   3  -8        3.96       -5.36     54.51 o 
  20   3  -8      173.39      105.15     88.32 o 
  21   3  -8      408.79      510.83     88.90 o 
   0   4  -8      549.53      613.49     60.55 o 
   1   4  -8       95.87      131.93     37.29 o 
   2   4  -8      161.04      159.32     30.69 o 
   3   4  -8      847.37      810.48     57.48 o 
   4   4  -8     8194.31     7475.81    225.39 o 
   5   4  -8      770.28      751.27     56.77 o 
   6   4  -8      147.05      202.53     32.47 o 
   7   4  -8      259.36      286.14     41.99 o 
   8   4  -8     1815.07     1979.03    100.12 o 
   9   4  -8        5.84        9.98     34.88 o 
  10   4  -8       56.66       79.25     40.34 o 
  11   4  -8      181.38      244.38     68.82 o 
  12   4  -8     4542.59     4424.98    186.11 o 
  13   4  -8      206.51      213.57     53.79 o 
  14   4  -8       23.18       44.44     41.71 o 
  15   4  -8      161.58      193.83     62.40 o 
  16   4  -8      598.70      699.16     77.73 o 
  17   4  -8       77.94      117.23     46.95 o 
  18   4  -8        7.45       23.24     56.42 o 
  19   4  -8      120.89       91.55     64.86 o 
  20   4  -8      963.14      743.38    101.81 o 
   1   5  -8       38.51       28.95     24.78 o 
   2   5  -8      553.54      551.42     43.68 o 
   3   5  -8      979.92      998.26     89.95 o 
   4   5  -8      497.68      430.00     46.16 o 
   5   5  -8     1548.90     1422.72     70.56 o 
   6   5  -8     1745.57     1723.35     78.07 o 
   7   5  -8      611.61      573.54     47.63 o 
   8   5  -8      261.97      246.58     36.94 o 
   9   5  -8      490.04      527.58     56.91 o 
  10   5  -8     1113.25      963.79     73.61 o 
  11   5  -8     1007.86     1046.78     84.62 o 
  12   5  -8      100.97       73.29     44.85 o 
  13   5  -8      659.28      705.61     86.94 o 
  14   5  -8     1077.85     1228.19     98.32 o 
  15   5  -8      141.69      236.64     57.78 o 
  16   5  -8        0.71      -20.28     54.71 o 
  17   5  -8       10.94      -68.64    122.49 o 
  18   5  -8      190.34      161.40     65.98 o 
  19   5  -8      162.41      181.10    120.24 o 
  20   5  -8       25.10       65.92     54.58 o 
   0   6  -8      118.20       68.97     42.77 o 
   1   6  -8      285.92      314.73     42.75 o 
   2   6  -8     2984.25     2556.21    111.01 o 
   3   6  -8     3914.78     3951.98    209.26 o 
   4   6  -8       67.62       59.98     27.48 o 
   5   6  -8     2981.67     2846.33    105.49 o 
   6   6  -8      731.96      621.34     48.52 o 
   7   6  -8      441.40      510.01     55.05 o 
   8   6  -8        9.10       36.57     35.98 o 
   9   6  -8        0.58       39.55     35.51 o 
  10   6  -8     1127.43     1080.66     96.13 o 
  11   6  -8      356.24      454.07     56.45 o 
  12   6  -8       23.35       -5.60     43.10 o 
  13   6  -8     1317.54     1322.51    100.02 o 
  14   6  -8      580.37      629.26     64.75 o 
  15   6  -8      424.24      385.44     78.17 o 
  16   6  -8        6.40      -35.03     59.79 o 
  17   6  -8      187.10      171.55     71.89 o 
  18   6  -8      357.70      556.07     92.67 o 
  19   6  -8      457.59      419.95     88.31 o 
   1   7  -8       74.27       53.69     31.03 o 
   2   7  -8     1078.14      955.64     66.03 o 
   3   7  -8     1848.76     1952.83     86.84 o 
   4   7  -8      154.69      143.84     36.93 o 
   5   7  -8     1475.73     1409.37     72.04 o 
   6   7  -8      855.60      859.71     67.56 o 
   7   7  -8       34.22       29.57     34.42 o 
   8   7  -8      110.04       96.07     39.19 o 
   9   7  -8      138.87      152.31     48.33 o 
  10   7  -8       74.08      111.29     68.01 o 
  11   7  -8      955.31      976.77     78.23 o 
  12   7  -8      347.19      341.68     56.12 o 
  13   7  -8      249.20      347.14     88.20 o 
  14   7  -8      719.70      718.80     74.92 o 
  15   7  -8       96.31       71.23     48.38 o 
  16   7  -8       56.11      123.63     70.07 o 
  17   7  -8      360.00      563.63     96.30 o 
  18   7  -8      455.29      483.91     92.11 o 
   0   8  -8     1975.87     1989.06    138.02 o 
   1   8  -8      616.13      557.91     54.56 o 
   2   8  -8        4.26       16.12     29.50 o 
   3   8  -8      394.90      481.75     51.53 o 
   4   8  -8     1934.69     1748.54     83.71 o 
   5   8  -8      633.03      644.26     61.64 o 
   6   8  -8       22.98       17.94     33.22 o 
   7   8  -8     1732.22     1673.55     98.12 o 
   8   8  -8     1622.20     1717.01    100.44 o 
   9   8  -8      102.85       97.42     44.85 o 
  10   8  -8        8.35        9.85     36.91 o 
  11   8  -8     1080.43     1096.26     84.67 o 
  12   8  -8      587.55      772.16     73.82 o 
  13   8  -8       32.45       20.74     66.00 o 
  14   8  -8        0.66       73.57     46.18 o 
  15   8  -8      271.92      327.15     66.19 o 
  16   8  -8     2081.25     1995.90    170.00 o 
  17   8  -8       41.92       16.73     59.85 o 
   1   9  -8     1208.73     1147.81     68.46 o 
   2   9  -8      593.31      692.93     55.65 o 
   3   9  -8      115.06       85.49     48.89 o 
   4   9  -8      219.62      246.37     46.74 o 
   5   9  -8      526.81      502.20     67.90 o 
   6   9  -8     2043.75     1858.95    106.38 o 
   7   9  -8     2173.42     2202.83    117.65 o 
   8   9  -8      203.55      117.40     45.59 o 
   9   9  -8      778.86      694.65     96.61 o 
  10   9  -8      930.38      939.83     80.81 o 
  11   9  -8      287.83      282.17     57.13 o 
  12   9  -8      192.25      148.30     53.88 o 
  13   9  -8      135.53       62.17     48.91 o 
  14   9  -8      237.57      194.87     55.81 o 
  15   9  -8      725.26      865.76     85.20 o 
  16   9  -8       96.26       83.76     50.73 o 
   0  10  -8        1.86       25.93     44.82 o 
   1  10  -8     1830.32     1744.54     81.00 o 
   2  10  -8       29.82       45.60     38.81 o 
   3  10  -8      133.94      156.33     45.48 o 
   4  10  -8        0.59        9.92     39.06 o 
   5  10  -8       14.78       11.98     38.34 o 
   6  10  -8      850.42      746.86     71.02 o 
   7  10  -8     1688.74     1967.73    114.23 o 
   8  10  -8      112.63      179.30     47.37 o 
   9  10  -8     2962.90     2686.04    137.84 o 
  10  10  -8       72.55       53.41     45.81 o 
  11  10  -8      351.77      252.76     57.81 o 
  12  10  -8        5.38        3.13     60.19 o 
  13  10  -8      103.96       81.11     53.10 o 
  14  10  -8        8.87       51.07     53.51 o 
   1  11  -8      791.07      794.71     65.29 o 
   2  11  -8      549.18      529.34     60.74 o 
   3  11  -8       66.20       29.18     38.27 o 
   4  11  -8      152.07      104.22     46.10 o 
   5  11  -8      115.94      102.34     58.86 o 
   6  11  -8      432.06      535.43     65.73 o 
   7  11  -8     1154.84     1200.25     91.53 o 
   8  11  -8      118.56      103.72     53.66 o 
   9  11  -8      591.15      618.33     72.52 o 
  10  11  -8      298.94      235.37     57.68 o 
  11  11  -8       94.33      143.68     53.42 o 
  12  11  -8      142.25      146.32     58.07 o 
   0  12  -8     2004.91     1957.96    290.28 o 
   1  12  -8      343.04      324.96     57.49 o 
   2  12  -8       10.90       26.88     43.63 o 
   3  12  -8      458.22      430.77     55.77 o 
   4  12  -8     1489.85     1585.45     92.43 o 
   5  12  -8      291.19      397.32     56.07 o 
   6  12  -8       10.49      -18.50     47.84 o 
   7  12  -8      157.75      194.15     54.87 o 
   8  12  -8      673.96      773.61     93.42 o 
   9  12  -8       79.91       41.05     51.01 o 
   1  13  -8       35.85      115.14     51.82 o 
   2  13  -8      337.60      370.59     83.25 o 
   3  13  -8      582.44      638.96     83.47 o 
   4  13  -8       11.37       27.86     44.26 o 
   5  13  -8      627.84      702.11     76.68 o 
   2   0  -7     3678.00     3687.25    175.40 o 
   4   0  -7       85.02       73.45     51.82 o 
   6   0  -7     9878.97    10158.98    518.67 o 
   8   0  -7       10.62        8.49     28.39 o 
  10   0  -7     3649.54     3072.48    170.06 o 
  12   0  -7       26.64        2.30     58.51 o 
  14   0  -7      105.48       62.69     45.32 o 
  16   0  -7       41.46      -39.37     42.58 o 
  18   0  -7     4139.06     4188.69    309.73 o 
  20   0  -7        1.82       -0.32     63.54 o 
   0   1  -7      648.84      680.10     81.49 o 
   1   1  -7     1693.60     1732.15     77.55 o 
   2   1  -7     1759.88     1863.13     82.86 o 
   3   1  -7     1203.99     1304.76     79.53 o 
   4   1  -7     2886.76     2966.15    152.82 o 
   5   1  -7      190.50      219.84     60.68 o 
   6   1  -7     1373.36     1414.83     81.42 o 
   7   1  -7     4141.86     4122.47    130.82 o 
   8   1  -7     2779.30     2589.20     97.81 o 
   9   1  -7     1420.63     1341.87     60.85 o 
  10   1  -7      396.31      436.21     37.85 o 
  11   1  -7      334.93      416.88     74.36 o 
  12   1  -7      442.55      484.81     46.63 o 
  13   1  -7      203.20      306.84     39.76 o 
  14   1  -7      803.81      806.30     59.95 o 
  15   1  -7     2638.11     2507.79    109.99 o 
  16   1  -7     2188.89     2107.85    101.41 o 
  17   1  -7      434.57      493.01     53.51 o 
  18   1  -7      185.04      213.43     43.60 o 
  19   1  -7      132.34       73.37     67.39 o 
  20   1  -7      474.12      552.06     73.16 o 
  21   1  -7      136.10      199.95     89.82 o 
  22   1  -7      194.95      158.68     70.00 o 
   1   2  -7     1084.52     1020.65     60.10 o 
   2   2  -7       70.33       92.13     37.73 o 
   3   2  -7     2061.98     2168.76    104.18 o 
   4   2  -7      652.59      620.37     48.62 o 
   5   2  -7     4006.81     4161.88    188.47 o 
   6   2  -7       76.74       78.72     46.02 o 
   7   2  -7     1555.39     1453.68     69.63 o 
   8   2  -7      260.85      296.98     35.01 o 
   9   2  -7     1213.34     1212.95     63.37 o 
  10   2  -7       48.19       66.05     29.19 o 
  11   2  -7     1052.21     1067.52     57.32 o 
  12   2  -7     4300.70     4082.43    146.26 o 
  13   2  -7      821.90      788.82     59.72 o 
  14   2  -7       67.38       81.19     31.71 o 
  15   2  -7     1547.77     1488.68     83.49 o 
  16   2  -7     1275.62     1123.95     89.49 o 
  17   2  -7     1182.82     1252.92     93.65 o 
  18   2  -7       52.57      156.32     48.70 o 
  19   2  -7      506.36      450.76     65.25 o 
  20   2  -7      277.49      353.01    111.90 o 
  21   2  -7      685.38      733.42     98.96 o 
  22   2  -7        9.11        7.65     58.24 o 
   0   3  -7     7332.74     7879.18    370.94 o 
   1   3  -7     1928.42     1772.72     81.54 o 
   2   3  -7      317.64      305.49     36.26 o 
   3   3  -7     2215.38     2296.01     93.59 o 
   4   3  -7     2682.24     2828.47    107.08 o 
   5   3  -7     2461.32     2354.33    163.89 o 
   6   3  -7     1600.83     1500.56     85.93 o 
   7   3  -7      243.30      252.55     33.84 o 
   8   3  -7      523.39      606.35     45.96 o 
   9   3  -7        5.83      -33.78     33.78 o 
  10   3  -7     1918.85     1858.03     85.15 o 
  11   3  -7     1019.42     1050.90     62.42 o 
  12   3  -7     1156.08     1150.34     61.92 o 
  13   3  -7      751.40      732.69     58.87 o 
  14   3  -7      747.48      676.63     70.46 o 
  15   3  -7      879.79     1059.28     84.65 o 
  16   3  -7     1819.84     1822.69    115.93 o 
  17   3  -7      639.95      614.30     71.65 o 
  18   3  -7      109.00       91.24     44.97 o 
  19   3  -7       72.20       60.51     54.56 o 
  20   3  -7      160.90      178.23     58.33 o 
  21   3  -7      140.07      174.96    101.09 o 
  22   3  -7      157.82      224.42     75.41 o 
   1   4  -7      335.07      295.19     32.94 o 
   2   4  -7     5110.60     4720.98    139.33 o 
   3   4  -7      851.71      828.41     48.02 o 
   4   4  -7       43.49       20.73     26.41 o 
   5   4  -7      207.43      254.83     34.30 o 
   6   4  -7     3677.23     3630.21    112.73 o 
   7   4  -7      191.55      208.13     39.63 o 
   8   4  -7      110.32      103.26     28.70 o 
   9   4  -7      167.83      120.78     40.49 o 
  10   4  -7     3939.41     3696.79    165.36 o 
  11   4  -7       23.26       59.75     35.07 o 
  12   4  -7       52.57       18.29     37.80 o 
  13   4  -7      345.30      357.86     47.65 o 
  14   4  -7     3624.97     3736.92    143.56 o 
  15   4  -7      225.67      215.48     53.35 o 
  16   4  -7        0.37       55.97     38.82 o 
  17   4  -7      276.41      326.19    126.78 o 
  18   4  -7      773.86      791.01    167.86 o 
  19   4  -7      247.90      185.50     71.45 o 
  20   4  -7        8.44       87.24     57.32 o 
  21   4  -7      153.28      200.25     69.58 o 
   0   5  -7      503.26      484.05     81.31 o 
   1   5  -7      142.07      140.97     27.22 o 
   2   5  -7      537.79      496.31     38.89 o 
   3   5  -7     1647.98     1606.27     78.21 o 
   4   5  -7     2944.73     2758.61     90.81 o 
   5   5  -7     1067.78     1092.11     58.91 o 
   6   5  -7      324.49      384.59     38.05 o 
   7   5  -7     2812.25     2777.55    102.16 o 
   8   5  -7     6686.22     6595.46    200.34 o 
   9   5  -7     1698.98     1773.55    103.36 o 
  10   5  -7       92.65       96.18     39.40 o 
  11   5  -7      906.97      861.27     73.81 o 
  12   5  -7     2197.22     2275.09    122.10 o 
  13   5  -7     1679.15     1740.97    218.36 o 
  14   5  -7      334.50      381.70     63.65 o 
  15   5  -7      140.36      131.69     44.98 o 
  16   5  -7      112.26      203.90    124.60 o 
  17   5  -7      204.96      281.59     69.70 o 
  18   5  -7       24.17       40.97     56.16 o 
  19   5  -7      277.79      283.82     76.90 o 
  20   5  -7      405.19      372.53     86.01 o 
  21   5  -7       38.59       92.00     59.15 o 
   1   6  -7     1766.58     1795.13     88.74 o 
   2   6  -7       10.53       35.11     28.82 o 
   3   6  -7     5081.08     5166.84    165.67 o 
   4   6  -7      278.81      272.02     35.94 o 
   5   6  -7     4202.19     3954.46    125.16 o 
   6   6  -7       14.98      -12.80     33.51 o 
   7   6  -7     1705.66     1625.55     75.46 o 
   8   6  -7       64.62       66.59     33.50 o 
   9   6  -7      632.83      598.69     56.77 o 
  10   6  -7       66.88       32.10     35.87 o 
  11   6  -7       74.68       58.75     56.85 o 
  12   6  -7      134.05      124.91     45.73 o 
  13   6  -7     1951.94     1931.28    118.52 o 
  14   6  -7        2.82       41.41     39.64 o 
  15   6  -7      683.04      559.62     72.36 o 
  16   6  -7      503.70      496.62     67.40 o 
  17   6  -7      450.06      446.82     87.46 o 
  18   6  -7        8.62      -57.72     57.72 o 
  19   6  -7      566.76      524.85     92.42 o 
  20   6  -7      313.95      162.76     73.73 o 
   0   7  -7      602.40      578.76     75.78 o 
   1   7  -7      611.71      574.51     50.08 o 
   2   7  -7      527.69      509.78     51.62 o 
   3   7  -7     1290.57     1334.87     68.21 o 
   4   7  -7     3409.89     3467.08    117.05 o 
   5   7  -7     1091.20     1044.12     59.78 o 
   6   7  -7      228.63      217.79     58.49 o 
   7   7  -7      769.96      775.12     79.23 o 
   8   7  -7      252.90      260.95     45.75 o 
   9   7  -7       77.97       85.94     38.44 o 
  10   7  -7      420.63      403.02     52.95 o 
  11   7  -7       18.18       30.50     38.45 o 
  12   7  -7      698.90      650.52     65.45 o 
  13   7  -7      935.31      864.47     96.87 o 
  14   7  -7       96.21      135.67     51.93 o 
  15   7  -7      273.38      306.78     73.02 o 
  16   7  -7      387.92      394.87     86.56 o 
  17   7  -7      367.82      413.81     82.67 o 
  18   7  -7      207.56      173.87    100.34 o 
  19   7  -7      551.38      619.59    105.21 o 
   1   8  -7      296.89      304.43     40.35 o 
   2   8  -7      304.31      388.84     39.62 o 
   3   8  -7      474.05      535.36     47.50 o 
   4   8  -7        0.40       27.80     28.73 o 
   5   8  -7      395.72      391.34     48.26 o 
   6   8  -7     5280.06     5040.27    180.44 o 
   7   8  -7     1721.73     1598.31     94.59 o 
   8   8  -7        2.82       22.30     36.70 o 
   9   8  -7      564.14      575.81     61.15 o 
  10   8  -7     1790.02     1785.71    103.14 o 
  11   8  -7     1138.77     1169.45     85.85 o 
  12   8  -7        1.76       31.17     40.41 o 
  13   8  -7      349.16      273.61     56.10 o 
  14   8  -7      522.57      462.98     63.36 o 
  15   8  -7      274.16      307.25     56.38 o 
  16   8  -7        4.81      -36.87     44.83 o 
  17   8  -7       13.95       38.57     83.44 o 
  18   8  -7     1511.16     1302.02    157.42 o 
   0   9  -7      853.13      974.32     91.54 o 
   1   9  -7      173.61      216.14     36.18 o 
   2   9  -7      910.92      912.91     60.31 o 
   3   9  -7      804.92      908.45     58.77 o 
   4   9  -7     1172.40     1098.02     77.63 o 
   5   9  -7     1104.74     1117.16    111.50 o 
   6   9  -7       96.90      126.74     42.23 o 
   7   9  -7      722.50      746.79     67.45 o 
   8   9  -7     2752.15     2760.72    128.54 o 
   9   9  -7     1059.60      918.39    102.06 o 
  10   9  -7       30.31       45.41     40.45 o 
  11   9  -7      696.13      823.69     75.67 o 
  12   9  -7     1268.96     1351.42     95.22 o 
  13   9  -7      171.77      193.00     78.98 o 
  14   9  -7      166.81      167.23     52.73 o 
  15   9  -7       73.72      121.01     49.37 o 
  16   9  -7      869.00      872.88     95.18 o 
  17   9  -7      136.54      152.48     85.83 o 
   1  10  -7     1856.16     1738.33     92.23 o 
   2  10  -7       16.65       41.87     36.21 o 
   3  10  -7     1049.12     1065.94     77.07 o 
   4  10  -7      102.95       41.57     38.34 o 
   5  10  -7      875.36      897.31     73.75 o 
   6  10  -7        1.65        4.40     35.90 o 
   7  10  -7      610.61      572.69     63.77 o 
   8  10  -7       37.87       42.18     40.36 o 
   9  10  -7     1069.81     1216.72     88.33 o 
  10  10  -7        3.56       14.32     41.55 o 
  11  10  -7      826.49      891.26     80.95 o 
  12  10  -7       78.40       90.36     50.45 o 
  13  10  -7      719.07      605.86     73.94 o 
  14  10  -7        9.03       48.35     47.73 o 
  15  10  -7      716.27      755.79     79.65 o 
  16  10  -7       58.34        2.81     49.55 o 
   0  11  -7     1049.73     1019.07    133.31 o 
   1  11  -7      504.31      550.34     53.29 o 
   2  11  -7      185.72      181.11     42.31 o 
   3  11  -7      467.08      431.73     50.41 o 
   4  11  -7      464.04      468.80     59.49 o 
   5  11  -7      363.55      381.36     56.73 o 
   6  11  -7      174.57      196.53     49.98 o 
   7  11  -7      307.48      355.63     56.24 o 
   8  11  -7      492.69      676.25     70.65 o 
   9  11  -7      149.50      147.72     49.54 o 
  10  11  -7      333.76      533.39     75.29 o 
  11  11  -7      361.33      412.67     63.79 o 
  12  11  -7      225.01       90.07     65.45 o 
  13  11  -7      219.03      228.22     65.79 o 
  14  11  -7      106.62       73.32     58.92 o 
   1  12  -7      683.21      666.45     68.25 o 
   2  12  -7     1087.74     1290.26     80.09 o 
   3  12  -7      629.83      652.66     60.93 o 
   4  12  -7       14.33       25.99     50.02 o 
   5  12  -7      323.38      428.78     53.16 o 
   6  12  -7     1968.86     2136.38    113.28 o 
   7  12  -7      632.43      875.38     79.61 o 
   8  12  -7       17.90       34.02     46.28 o 
   9  12  -7      235.97      270.21     59.56 o 
  10  12  -7      340.97      478.61     78.05 o 
  11  12  -7      601.13      660.95     98.50 o 
  12  12  -7       12.14      -44.64     53.78 o 
   0  13  -7      244.30      167.10     83.44 o 
   1  13  -7      419.90      641.28     68.56 o 
   2  13  -7      374.28      432.57     60.99 o 
   3  13  -7      101.43       64.49     46.26 o 
   4  13  -7     1402.96     1494.97     89.42 o 
   5  13  -7      178.23      214.12     47.91 o 
   6  13  -7      240.12      300.22     65.45 o 
   7  13  -7      420.26      423.95     65.51 o 
   8  13  -7       50.45       89.76     50.59 o 
   9  13  -7       44.48       97.39     51.86 o 
   1  14  -7       97.19      188.38     52.89 o 
   2  14  -7        1.34       66.17     90.90 o 
   3  14  -7      456.62      572.22     81.91 o 
   0   0  -6    19625.28    19760.99    935.64 o 
   2   0  -6       92.34       99.29     49.72 o 
   4   0  -6     5039.75     4699.69    284.19 o 
   6   0  -6      158.63      139.99     48.97 o 
   8   0  -6     8302.95     7716.39    225.92 o 
  10   0  -6       55.90       54.93     34.64 o 
  12   0  -6     5272.55     4888.80    265.12 o 
  14   0  -6      181.42      192.92     51.00 o 
  16   0  -6     5055.55     4523.50    301.02 o 
  18   0  -6       91.84      217.40     57.44 o 
  20   0  -6     1127.05     1237.33    296.89 o 
  22   0  -6       39.60       -9.31     83.37 o 
   1   1  -6       16.24       14.62     21.73 o 
   2   1  -6     1128.20     1057.51     65.86 o 
   3   1  -6      971.02      995.78     73.51 o 
   4   1  -6      821.60      932.67     69.20 o 
   5   1  -6     7813.51     7821.12    294.10 o 
   6   1  -6     6951.82     6749.00    217.47 o 
   7   1  -6     1693.76     1656.46     58.35 o 
   8   1  -6       78.08       66.00     20.12 o 
   9   1  -6      670.22      636.87     34.40 o 
  10   1  -6     1473.61     1392.65     59.96 o 
  11   1  -6     2435.28     2222.73     79.66 o 
  12   1  -6      423.44      436.47     43.38 o 
  13   1  -6      425.94      448.24     45.88 o 
  14   1  -6     1108.13     1112.73     67.77 o 
  15   1  -6       63.93       88.09     30.64 o 
  16   1  -6      301.21      248.12     40.10 o 
  17   1  -6     1297.96     1287.06     77.32 o 
  18   1  -6      877.41      899.62     66.05 o 
  19   1  -6      567.45      475.20     65.15 o 
  20   1  -6       44.05       94.09     39.11 o 
  21   1  -6      409.01      502.89     81.34 o 
  22   1  -6      638.66      669.95     95.94 o 
  23   1  -6      266.30      415.32    120.47 o 
   0   2  -6      272.45      246.65     91.48 o 
   1   2  -6     1054.59      843.03     58.84 o 
   2   2  -6     2165.70     2004.92    100.61 o 
   3   2  -6     3073.19     3033.91    110.06 o 
   4   2  -6       93.66      130.70     28.52 o 
   5   2  -6     4530.37     4556.96    163.76 o 
   6   2  -6     2804.03     2554.93     97.06 o 
   7   2  -6     2488.30     2348.97     71.32 o 
   8   2  -6      128.40      118.89     26.20 o 
   9   2  -6     1838.59     1768.78     75.63 o 
  10   2  -6     6249.10     5909.73    182.17 o 
  11   2  -6     1374.69     1337.59     63.20 o 
  12   2  -6       97.97       83.33     26.69 o 
  13   2  -6      822.25      770.41     49.84 o 
  14   2  -6     1650.02     1457.09     84.40 o 
  15   2  -6     1201.31     1195.46     71.51 o 
  16   2  -6       65.88       87.91     34.05 o 
  17   2  -6      688.50      650.37     57.20 o 
  18   2  -6      131.19       75.24     34.73 o 
  19   2  -6      443.32      480.28     80.54 o 
  20   2  -6        5.75       -2.20     51.93 o 
  21   2  -6      893.23     1106.72    116.32 o 
  22   2  -6      283.09      300.20    123.55 o 
  23   2  -6      324.81      204.09     76.77 o 
   1   3  -6     2854.60     2790.55    102.62 o 
   2   3  -6     3734.18     3707.87    122.82 o 
   3   3  -6     2390.59     2477.92     92.47 o 
   4   3  -6      201.33      209.13     29.19 o 
   5   3  -6     1457.43     1470.36     77.70 o 
   6   3  -6     1355.12     1245.73     60.33 o 
   7   3  -6      316.42      341.43     34.82 o 
   8   3  -6       25.42        7.72     21.67 o 
   9   3  -6      253.59      314.21     35.11 o 
  10   3  -6      993.91      945.97     56.20 o 
  11   3  -6     2237.05     2238.70     84.25 o 
  12   3  -6      220.06      247.67     32.48 o 
  13   3  -6      759.60      841.85     51.98 o 
  14   3  -6      753.58      774.38     51.12 o 
  15   3  -6      804.57      823.17     73.38 o 
  16   3  -6      261.75      152.03     98.77 o 
  17   3  -6      996.40      917.32     79.29 o 
  18   3  -6     1447.87     1415.89    168.01 o 
  19   3  -6     1281.85     1166.59    120.34 o 
  20   3  -6      167.54      312.03     70.62 o 
  21   3  -6      167.89      214.95     67.42 o 
  22   3  -6      305.01      289.85     78.61 o 
  23   3  -6        7.50       44.98    130.15 o 
   0   4  -6     9497.00     9064.56    359.42 o 
   1   4  -6      468.23      433.48     34.17 o 
   2   4  -6      130.34      120.52     25.24 o 
   3   4  -6      173.35      180.83     25.29 o 
   4   4  -6     5492.13     5236.03    152.45 o 
   5   4  -6      375.82      399.54     32.79 o 
   6   4  -6      165.73      162.68     32.78 o 
   7   4  -6      703.92      748.16     50.66 o 
   8   4  -6    10480.09    10367.55    281.24 o 
   9   4  -6      132.07      158.98     30.76 o 
  10   4  -6       87.44       85.11     29.55 o 
  11   4  -6      191.35      171.03     87.74 o 
  12   4  -6     3460.26     3196.92    151.95 o 
  13   4  -6      212.31      197.87     36.72 o 
  14   4  -6       43.93       32.94     28.60 o 
  15   4  -6       64.56       74.84     35.10 o 
  16   4  -6     2331.75     2385.17    156.83 o 
  17   4  -6      449.43      346.43     67.57 o 
  18   4  -6       13.72      -10.32     71.72 o 
  19   4  -6      293.11      222.71     69.92 o 
  20   4  -6      157.10      185.43     65.19 o 
  21   4  -6        0.26      -27.69     53.59 o 
  22   4  -6       30.98       28.73     56.24 o 
   1   5  -6     1420.74     1362.94     59.69 o 
   2   5  -6     1989.43     1867.55     67.73 o 
   3   5  -6     1072.07     1121.82     49.92 o 
   4   5  -6      152.88      142.97     22.02 o 
   5   5  -6      439.28      460.66     30.98 o 
   6   5  -6     1654.20     1622.90    113.28 o 
   7   5  -6     4129.11     3900.06    142.07 o 
   8   5  -6      205.60      231.76     33.79 o 
   9   5  -6     4245.21     4134.79    170.48 o 
  10   5  -6     4376.63     4039.47    177.02 o 
  11   5  -6      394.31      425.46     53.62 o 
  12   5  -6       19.15      -16.85     37.37 o 
  13   5  -6      700.43      704.48     57.74 o 
  14   5  -6     2682.60     2495.75    109.33 o 
  15   5  -6     1159.74     1064.01     72.32 o 
  16   5  -6        6.09        7.84     44.25 o 
  17   5  -6      357.35      457.54     80.69 o 
  18   5  -6      830.37      923.41    154.56 o 
  19   5  -6      170.59      163.59    130.15 o 
  20   5  -6        7.27        5.40     54.26 o 
  21   5  -6      326.72      323.76     78.20 o 
  22   5  -6      104.05      171.80    107.17 o 
   0   6  -6       39.39       11.95     36.33 o 
   1   6  -6     2316.41     2313.28     83.74 o 
   2   6  -6     1223.55     1186.58     76.43 o 
   3   6  -6     8372.94     8037.46    201.45 o 
   4   6  -6       37.28       48.24     24.16 o 
   5   6  -6     4432.03     4142.54    124.41 o 
   6   6  -6     2229.68     2251.17     86.05 o 
   7   6  -6     1890.05     1768.47     74.24 o 
   8   6  -6      179.13      151.36     39.37 o 
   9   6  -6     2327.70     2092.56    140.69 o 
  10   6  -6      551.52      539.74     59.75 o 
  11   6  -6       67.43       30.77     36.04 o 
  12   6  -6        8.03       41.29     77.74 o 
  13   6  -6     1942.59     1958.51    114.78 o 
  14   6  -6      305.24      343.16     57.93 o 
  15   6  -6     1311.93     1161.23    138.97 o 
  16   6  -6       29.76       99.41     74.46 o 
  17   6  -6      732.76      755.68     83.00 o 
  18   6  -6      659.55      638.32     95.02 o 
  19   6  -6      918.90      907.57    112.99 o 
  20   6  -6       11.35      160.06     65.08 o 
  21   6  -6      400.20      423.81     80.90 o 
   1   7  -6     3842.90     3508.41    159.40 o 
   2   7  -6     3151.40     3026.43    105.54 o 
   3   7  -6      395.61      403.80     37.49 o 
   4   7  -6      341.33      341.82     36.58 o 
   5   7  -6     3092.95     2972.59    102.62 o 
   6   7  -6     4434.67     4331.35    130.19 o 
   7   7  -6     2944.39     2756.91    116.72 o 
   8   7  -6      548.82      464.34     51.26 o 
   9   7  -6      264.10      247.31     43.47 o 
  10   7  -6       70.01      109.16     37.34 o 
  11   7  -6      715.50      771.30     72.17 o 
  12   7  -6      197.40      183.45     50.82 o 
  13   7  -6      303.24      334.88     58.21 o 
  14   7  -6     1721.47     1653.03    114.11 o 
  15   7  -6     1855.27     1731.25    182.59 o 
  16   7  -6      368.70      375.52     62.67 o 
  17   7  -6      456.16      447.12     88.71 o 
  18   7  -6      537.60      573.86     78.07 o 
  19   7  -6      210.65      139.69    122.64 o 
  20   7  -6      197.85       83.55     60.80 o 
   0   8  -6     1565.37     1427.60    107.11 o 
   1   8  -6      255.23      216.38     32.97 o 
   2   8  -6        5.74        3.67     23.93 o 
   3   8  -6      163.38      147.01     33.99 o 
   4   8  -6     2601.33     2520.59     97.19 o 
   5   8  -6      126.97       83.69     31.81 o 
   6   8  -6       13.79        1.30     29.86 o 
   7   8  -6      628.70      632.20     58.75 o 
   8   8  -6     3829.34     3515.29    141.29 o 
   9   8  -6       79.12       38.61     33.40 o 
  10   8  -6       38.13        7.34     34.44 o 
  11   8  -6      688.32      678.77     65.16 o 
  12   8  -6     1827.47     1942.28    109.20 o 
  13   8  -6      211.40      204.18     51.32 o 
  14   8  -6       38.43      -12.62     42.72 o 
  15   8  -6      404.36      435.17    119.55 o 
  16   8  -6     1374.72     1221.28    120.49 o 
  17   8  -6      170.23      231.80     61.70 o 
  18   8  -6        7.01       11.51     54.47 o 
  19   8  -6       51.28      -29.68     42.67 o 
  20   8  -6      492.01      318.99    168.16 o 
   1   9  -6      803.37      815.36     52.91 o 
   2   9  -6      972.15      973.09     57.70 o 
   3   9  -6      908.04      859.94     56.08 o 
   4   9  -6       56.27       71.28     33.14 o 
   5   9  -6     1613.65     1631.27     92.02 o 
   6   9  -6     1720.22     1716.76     96.51 o 
   7   9  -6      212.78      292.59     44.97 o 
   8   9  -6      150.63      139.33     39.18 o 
   9   9  -6      239.23      304.12     47.13 o 
  10   9  -6     1248.38     1211.45     84.54 o 
  11   9  -6      988.54      979.78     78.05 o 
  12   9  -6       13.30       40.68     41.93 o 
  13   9  -6     1011.26     1087.26     87.52 o 
  14   9  -6      535.03      571.76     67.72 o 
  15   9  -6      178.39      177.52     52.02 o 
  16   9  -6       62.11       99.11     51.71 o 
  17   9  -6      638.89      680.17     86.71 o 
  18   9  -6      429.89      500.04     99.13 o 
   0  10  -6        6.21       18.32     31.49 o 
   1  10  -6     1572.13     1619.93     72.40 o 
   2  10  -6     1063.14      943.92     54.59 o 
   3  10  -6     1679.00     1698.52     95.07 o 
   4  10  -6       20.03      -20.96     33.08 o 
   5  10  -6     1377.21     1365.77     86.39 o 
   6  10  -6      159.88      170.76     42.05 o 
   7  10  -6      634.23      751.54     65.53 o 
   8  10  -6       18.26       -0.32     37.62 o 
   9  10  -6      639.65      809.68     84.14 o 
  10  10  -6      227.04      214.84     50.22 o 
  11  10  -6      665.99      671.04     73.22 o 
  12  10  -6       10.89       33.56     46.22 o 
  13  10  -6     1181.91     1262.30     92.63 o 
  14  10  -6      155.78       71.83     62.79 o 
  15  10  -6      642.30      722.69     90.68 o 
  16  10  -6        8.39       59.10     51.44 o 
  17  10  -6      930.09      977.52    127.11 o 
   1  11  -6      255.99      263.27     42.08 o 
   2  11  -6      577.47      615.51     55.15 o 
   3  11  -6      937.69      848.99     63.74 o 
   4  11  -6       12.89       63.13     35.18 o 
   5  11  -6     1267.80     1377.22     90.51 o 
   6  11  -6      871.23      951.47     77.28 o 
   7  11  -6      213.70      166.37     47.43 o 
   8  11  -6       36.37       24.92     39.98 o 
   9  11  -6      281.64      321.92     54.18 o 
  10  11  -6      520.79      596.85     65.82 o 
  11  11  -6      587.24      714.06    107.86 o 
  12  11  -6       64.95       87.58     79.63 o 
  13  11  -6      339.26      426.10     70.75 o 
  14  11  -6      368.91      402.08     75.34 o 
  15  11  -6       84.02      130.20     66.15 o 
   0  12  -6      414.18      359.05     98.09 o 
   1  12  -6      316.95      382.29     47.35 o 
   2  12  -6       32.59      -21.80     35.07 o 
   3  12  -6      434.22      498.16     52.09 o 
   4  12  -6     3535.90     3425.61    154.11 o 
   5  12  -6      173.71      163.73     46.49 o 
   6  12  -6       31.83       59.37     40.56 o 
   7  12  -6      260.72      374.17     59.37 o 
   8  12  -6      389.19      381.28     73.20 o 
   9  12  -6      102.96      111.36     55.94 o 
  10  12  -6       18.72      -40.06     77.84 o 
  11  12  -6      425.16      492.83     84.96 o 
  12  12  -6     1257.05     1338.18    116.84 o 
  13  12  -6        5.41      -11.51     60.00 o 
   1  13  -6      733.62      777.32     72.33 o 
   2  13  -6      593.29      667.37     69.19 o 
   3  13  -6      471.69      528.86     55.72 o 
   4  13  -6       18.54       21.98     36.39 o 
   5  13  -6      462.95      464.36     67.43 o 
   6  13  -6     1155.92     1141.58     88.63 o 
   7  13  -6      833.24      795.72     78.64 o 
   8  13  -6       83.15       45.70     58.65 o 
   9  13  -6      378.84      393.33     64.17 o 
  10  13  -6      246.64      370.49     63.46 o 
  11  13  -6       32.21       74.70     57.19 o 
   0  14  -6        4.10       84.57    100.19 o 
   1  14  -6      595.15      695.35    121.02 o 
   2  14  -6      604.92      623.94     82.60 o 
   3  14  -6      537.26      581.38     78.49 o 
   4  14  -6       20.00       67.64     55.97 o 
   5  14  -6      640.63      731.85     74.00 o 
   6  14  -6       88.04      186.93     55.24 o 
   7  14  -6      486.32      587.49     72.05 o 
   2   0  -5    15994.98    17996.06    818.63 o 
   4   0  -5      319.73      424.19     63.99 o 
   6   0  -5    10395.50    11058.26    354.75 o 
   8   0  -5      191.94      210.65     29.26 o 
  10   0  -5     5226.30     4783.39    155.93 o 
  12   0  -5       76.47      118.54     32.11 o 
  14   0  -5     7931.34     7621.18    317.63 o 
  16   0  -5       63.00      138.61     45.67 o 
  18   0  -5     1903.92     1974.52    137.05 o 
  20   0  -5        8.10       19.35     88.47 o 
  22   0  -5     1233.45     1332.34    170.94 o 
  24   0  -5        1.45      -36.20     83.97 o 
   0   1  -5     3133.42     3096.71    138.52 o 
   1   1  -5     1989.93     2114.13     89.76 o 
   2   1  -5       89.62       88.20     25.18 o 
   3   1  -5     4897.24     4768.17    192.67 o 
   4   1  -5    10702.90    10418.89    374.98 o 
   5   1  -5     3984.88     3814.47    137.78 o 
   6   1  -5      184.52      187.15     20.07 o 
   7   1  -5      932.23     1022.23     39.75 o 
   8   1  -5       75.16       51.25     16.22 o 
   9   1  -5       41.37       31.13     22.50 o 
  10   1  -5       62.52       54.45     18.47 o 
  11   1  -5     1254.39     1156.50     53.30 o 
  12   1  -5     6788.13     6597.66    171.73 o 
  13   1  -5     3759.08     3492.42    110.33 o 
  14   1  -5      474.09      463.32     39.13 o 
  15   1  -5     1094.43     1000.10     63.51 o 
  16   1  -5     1598.72     1585.56     81.07 o 
  17   1  -5      464.65      377.15     45.35 o 
  18   1  -5       70.20       35.66     33.55 o 
  19   1  -5      311.87      266.06     79.89 o 
  20   1  -5     1242.48     1304.31     95.86 o 
  21   1  -5      442.79      509.96     64.29 o 
  22   1  -5       43.02       38.89    117.97 o 
  23   1  -5      248.88      294.11    102.14 o 
  24   1  -5       53.57      132.93     89.82 o 
   1   2  -5     2254.67     2319.79    130.32 o 
   2   2  -5        0.92      -19.30     19.30 o 
   3   2  -5     3737.77     3659.47    133.37 o 
   4   2  -5      252.38      232.36     31.93 o 
   5   2  -5     4682.08     4767.62    138.15 o 
   6   2  -5       16.08       37.41     19.10 o 
   7   2  -5     3015.70     3008.23     99.96 o 
   8   2  -5        0.09       -8.07     20.06 o 
   9   2  -5     1804.69     1715.25     90.30 o 
  10   2  -5        7.23       28.38     21.96 o 
  11   2  -5     1883.63     1770.02     68.72 o 
  12   2  -5     2702.45     2608.87     89.11 o 
  13   2  -5     1387.63     1368.33     63.26 o 
  14   2  -5       14.14       25.19     45.15 o 
  15   2  -5      454.18      379.21     65.98 o 
  16   2  -5     1483.58     1293.74     86.75 o 
  17   2  -5      290.24      310.08     41.70 o 
  18   2  -5        4.48      -18.76     30.75 o 
  19   2  -5      863.22      805.84     75.40 o 
  20   2  -5      197.79      196.55     49.03 o 
  21   2  -5     1233.15     1080.36    114.88 o 
  22   2  -5        5.40      -20.33     54.11 o 
  23   2  -5      299.54      298.18     75.15 o 
  24   2  -5      230.67      389.34    116.26 o 
   0   3  -5    10682.66    11589.37    424.25 o 
   1   3  -5     8945.16     9894.46    254.89 o 
   2   3  -5     4359.23     4704.19    136.92 o 
   3   3  -5      116.22      101.88     22.49 o 
   4   3  -5      326.38      286.95     31.13 o 
   5   3  -5     1456.12     1558.50     62.89 o 
   6   3  -5     3253.78     3429.00    107.66 o 
   7   3  -5     4987.93     4886.49    144.81 o 
   8   3  -5     4951.44     4966.41    145.26 o 
   9   3  -5     4501.30     4313.76    134.35 o 
  10   3  -5     2297.85     2359.29     90.59 o 
  11   3  -5      371.03      396.86     41.05 o 
  12   3  -5      254.99      251.27     31.10 o 
  13   3  -5      211.05      163.07     33.72 o 
  14   3  -5      998.44      954.64     53.61 o 
  15   3  -5     2398.63     2388.20     91.12 o 
  16   3  -5     2870.72     2558.80    108.65 o 
  17   3  -5     1088.66     1112.72     85.66 o 
  18   3  -5      238.91      177.39     56.10 o 
  19   3  -5      122.51      168.05     53.70 o 
  20   3  -5      455.68      423.40     81.44 o 
  21   3  -5      249.30      248.77     71.93 o 
  22   3  -5      117.75       59.13     64.21 o 
  23   3  -5      472.04      582.59    101.16 o 
  24   3  -5      332.33      351.21    118.44 o 
   1   4  -5     2363.95     2549.10     80.49 o 
   2   4  -5     1735.56     1716.78     62.62 o 
   3   4  -5     2461.72     2693.42     81.67 o 
   4   4  -5       26.86       32.84     17.09 o 
   5   4  -5      816.35      838.61     38.30 o 
   6   4  -5    12272.07    12586.77    313.88 o 
   7   4  -5     1591.94     1688.53     68.34 o 
   8   4  -5       11.28       16.44     21.71 o 
   9   4  -5     1041.43     1078.80     56.60 o 
  10   4  -5     7015.88     6848.57    202.37 o 
  11   4  -5      336.05      340.66     39.47 o 
  12   4  -5       20.94       44.02     25.05 o 
  13   4  -5      107.83      116.86     32.72 o 
  14   4  -5      724.81      683.32     53.07 o 
  15   4  -5      883.06      881.19     62.39 o 
  16   4  -5       28.86       37.97     32.97 o 
  17   4  -5      306.20      360.53     56.71 o 
  18   4  -5     3089.08     3030.89    272.63 o 
  19   4  -5      883.36      753.87    150.28 o 
  20   4  -5       25.62      -75.42    140.67 o 
  21   4  -5       12.47      -52.42     69.92 o 
  22   4  -5      190.29       72.79     64.15 o 
  23   4  -5      276.15      332.04     80.57 o 
   0   5  -5     4776.86     4388.86    237.78 o 
   1   5  -5     1846.38     1822.58     64.63 o 
   2   5  -5     1429.77     1627.99     58.50 o 
   3   5  -5     2350.44     2262.20     71.43 o 
   4   5  -5     1693.28     1613.52     52.34 o 
   5   5  -5       88.60       66.78     17.82 o 
   6   5  -5       68.37       65.41     17.87 o 
   7   5  -5     2746.16     2841.70     85.00 o 
   8   5  -5    12784.63    12399.72    321.61 o 
   9   5  -5     4955.61     4736.65    182.12 o 
  10   5  -5        8.83       17.92     31.74 o 
  11   5  -5      839.16      693.38    123.87 o 
  12   5  -5      138.22      177.41     42.56 o 
  13   5  -5      697.45      731.23     61.42 o 
  14   5  -5       10.92      -10.90     28.81 o 
  15   5  -5     1004.66      841.27    104.13 o 
  16   5  -5     2602.61     2483.96    133.03 o 
  17   5  -5      934.48     1046.42     87.04 o 
  18   5  -5       97.36      132.25     48.77 o 
  19   5  -5      190.62      134.29     61.99 o 
  20   5  -5      146.76       40.37     57.71 o 
  21   5  -5        2.02       -4.22     74.73 o 
  22   5  -5       38.01        0.77     57.37 o 
  23   5  -5       81.19       93.00     63.17 o 
   1   6  -5     4026.03     3924.57    134.33 o 
   2   6  -5        8.77       18.56     25.09 o 
   3   6  -5     4968.94     4507.36    190.78 o 
   4   6  -5      235.01      230.49     29.66 o 
   5   6  -5     2623.16     2443.56     91.78 o 
   6   6  -5        5.30       -1.42     21.78 o 
   7   6  -5     2825.05     2826.84    134.55 o 
   8   6  -5     1100.84     1088.09     67.99 o 
   9   6  -5     3215.79     3081.85    140.86 o 
  10   6  -5       29.37       15.07     36.67 o 
  11   6  -5      255.63      249.64     50.24 o 
  12   6  -5     1349.43     1280.80     89.08 o 
  13   6  -5     1239.47     1207.27     89.35 o 
  14   6  -5        5.73      -16.74     39.15 o 
  15   6  -5     3554.26     3304.27    176.39 o 
  16   6  -5      474.49      327.91     57.08 o 
  17   6  -5     1498.98     1458.16    108.73 o 
  18   6  -5        1.18      362.88    333.50 o 
  19   6  -5      502.83      507.32     70.71 o 
  20   6  -5      335.56      225.26     67.14 o 
  21   6  -5      178.20      170.39     63.91 o 
  22   6  -5        0.74        2.57     59.26 o 
   0   7  -5     5313.22     5363.88    242.92 o 
   1   7  -5      401.39      392.52     39.20 o 
   2   7  -5     2669.27     2652.34     92.35 o 
   3   7  -5     4130.37     3859.73    144.80 o 
   4   7  -5     3580.88     3458.84    125.44 o 
   5   7  -5     3706.09     3755.46    116.08 o 
   6   7  -5     2967.19     2835.51     97.09 o 
   7   7  -5      830.40      839.27     61.40 o 
   8   7  -5     1840.20     1755.11     88.21 o 
   9   7  -5      943.15      850.30    121.45 o 
  10   7  -5     3642.33     3462.26    172.06 o 
  11   7  -5     4422.21     4195.13    204.75 o 
  12   7  -5     2220.55     2065.26    121.46 o 
  13   7  -5     1220.12     1046.99     88.92 o 
  14   7  -5     1084.26      858.83     81.90 o 
  15   7  -5      139.17      125.81     47.92 o 
  16   7  -5      622.45      623.25     97.27 o 
  17   7  -5      591.09      543.26     74.94 o 
  18   7  -5      311.76      234.83     57.30 o 
  19   7  -5      390.30      390.34     66.81 o 
  20   7  -5      223.43      215.95     61.23 o 
  21   7  -5       51.54      111.18     65.53 o 
   1   8  -5     1364.61     1466.64     67.44 o 
   2   8  -5     3003.55     2882.48     99.22 o 
   3   8  -5      847.28      840.53     51.08 o 
   4   8  -5       13.35       25.75     29.01 o 
   5   8  -5      280.15      286.47     35.55 o 
   6   8  -5     3243.17     3401.59    138.64 o 
   7   8  -5      244.36      290.57     63.52 o 
   8   8  -5       59.65       38.68     29.55 o 
   9   8  -5       18.89      -21.00     29.18 o 
  10   8  -5     2636.02     2442.21    139.19 o 
  11   8  -5      362.45      453.21     55.05 o 
  12   8  -5       41.86       11.93     35.74 o 
  13   8  -5       30.48      152.30     44.62 o 
  14   8  -5      812.59     1037.59     90.80 o 
  15   8  -5     1216.29     1270.51    102.72 o 
  16   8  -5        4.98       -9.26     43.73 o 
  17   8  -5        9.66       -5.50     46.34 o 
  18   8  -5     1254.02     1115.13    101.88 o 
  19   8  -5      344.75      311.99     67.31 o 
  20   8  -5       12.71       15.26     56.00 o 
   0   9  -5      381.80      420.53     50.23 o 
   1   9  -5      603.18      621.18     41.36 o 
   2   9  -5      961.73     1014.99     58.04 o 
   3   9  -5      173.91      161.75     30.52 o 
   4   9  -5     1994.88     1907.19     80.94 o 
   5   9  -5      774.83      810.88     61.05 o 
   6   9  -5      239.58      234.08     40.13 o 
   7   9  -5      785.12      744.16     61.14 o 
   8   9  -5      430.99      487.24     52.42 o 
   9   9  -5       78.80       66.77     34.18 o 
  10   9  -5      105.83       78.62     43.70 o 
  11   9  -5      615.87      626.93     63.47 o 
  12   9  -5     2124.66     2290.14    119.65 o 
  13   9  -5      455.75      421.07     59.97 o 
  14   9  -5        8.53        5.63     41.16 o 
  15   9  -5      427.47      364.06     58.42 o 
  16   9  -5      429.33      402.81     62.21 o 
  17   9  -5      166.69       84.45     54.23 o 
  18   9  -5      101.79      101.90     53.68 o 
  19   9  -5      124.51      113.59     56.29 o 
   1  10  -5      686.94      660.13     45.74 o 
   2  10  -5        1.31       40.36     27.37 o 
   3  10  -5     1873.26     1962.54     88.21 o 
   4  10  -5      233.64      256.97     48.28 o 
   5  10  -5     1668.40     1789.00    132.63 o 
   6  10  -5       14.90       63.04     36.86 o 
   7  10  -5      302.64      422.40     73.57 o 
   8  10  -5       24.67       64.82     35.91 o 
   9  10  -5      161.31      182.83     43.96 o 
  10  10  -5       12.07       12.72     37.17 o 
  11  10  -5     1370.09     1409.99     91.81 o 
  12  10  -5       98.46      105.20     42.27 o 
  13  10  -5     1893.88     1695.07    142.18 o 
  14  10  -5        4.12        1.64     46.47 o 
  15  10  -5      100.45      171.14     62.69 o 
  16  10  -5      546.61      503.89     80.58 o 
  17  10  -5      298.60      385.16     70.56 o 
  18  10  -5        6.00       41.70     57.53 o 
   0  11  -5      151.99      207.89     47.03 o 
   1  11  -5      751.31      680.93     48.29 o 
   2  11  -5      578.34      620.87     53.47 o 
   3  11  -5      320.54      334.74     42.80 o 
   4  11  -5     2039.10     2127.69     95.52 o 
   5  11  -5     1139.17     1071.96     67.73 o 
   6  11  -5      373.29      367.72     50.26 o 
   7  11  -5      860.56      851.15     70.09 o 
   8  11  -5      296.44      299.62     50.28 o 
   9  11  -5      325.58      238.90     84.97 o 
  10  11  -5      407.80      468.48     71.57 o 
  11  11  -5      211.92      379.00     69.90 o 
  12  11  -5      761.76      755.80     86.49 o 
  13  11  -5      299.18      322.90    103.40 o 
  14  11  -5       94.08      116.10     61.30 o 
  15  11  -5      364.22      419.10    120.91 o 
  16  11  -5      248.19      187.32     67.65 o 
   1  12  -5       81.42      128.61     37.08 o 
   2  12  -5      777.13      875.77     74.49 o 
   3  12  -5      234.30      246.67     42.73 o 
   4  12  -5        7.97      -18.14     33.76 o 
   5  12  -5      149.83      155.95     42.39 o 
   6  12  -5     3298.56     3221.22    143.06 o 
   7  12  -5      242.66      271.72     53.28 o 
   8  12  -5        1.98       55.35     46.31 o 
   9  12  -5       73.87       80.41     58.65 o 
  10  12  -5      755.31     1007.15    100.16 o 
  11  12  -5      376.35      390.93     72.61 o 
  12  12  -5       10.91      -34.38     54.39 o 
  13  12  -5       34.68      -53.95     53.95 o 
  14  12  -5     1262.20     1330.27    123.91 o 
  15  12  -5       88.29      158.72    106.84 o 
   0  13  -5     1071.79     1140.59    121.62 o 
   1  13  -5      168.80      205.81     49.82 o 
   2  13  -5      495.56      486.06     51.75 o 
   3  13  -5     1094.75     1152.66     85.14 o 
   4  13  -5     1061.79     1169.56     85.84 o 
   5  13  -5      494.67      498.81     63.28 o 
   6  13  -5      579.90      588.91     65.12 o 
   7  13  -5      296.93      323.42     55.75 o 
   8  13  -5      680.58      714.38     80.57 o 
   9  13  -5      296.42      275.41     58.06 o 
  10  13  -5      149.65      183.50     53.74 o 
  11  13  -5      779.63      726.35     78.26 o 
  12  13  -5      502.99      555.08     69.27 o 
   1  14  -5     2062.74     2242.54    177.00 o 
   2  14  -5       11.28       -4.04     88.90 o 
   3  14  -5      283.52      396.48     93.13 o 
   4  14  -5      350.54      337.07     61.96 o 
   5  14  -5      319.23      409.95     59.23 o 
   6  14  -5        8.48       14.92     45.61 o 
   7  14  -5      934.39      998.65     85.18 o 
   8  14  -5       68.77       27.79     70.05 o 
   9  14  -5     1489.24     1459.39    101.79 o 
   0  15  -5     1555.34     1568.62    212.84 o 
   1  15  -5      512.09      778.90    137.29 o 
   2  15  -5       27.71      -17.42     75.36 o 
   3  15  -5       65.11      101.78     79.41 o 
   0   0  -4     8728.55     9041.44    440.56 o 
   2   0  -4       71.98       75.25     37.70 o 
   4   0  -4    18303.99    19055.62    830.50 o 
   6   0  -4      112.95      128.88     22.36 o 
   8   0  -4     6725.83     7265.11    230.00 o 
  10   0  -4       28.23       42.47     22.92 o 
  12   0  -4    21831.15    21411.05    576.71 o 
  14   0  -4      166.21      214.43     36.53 o 
  16   0  -4     3868.29     3641.57    183.58 o 
  18   0  -4       45.68        5.88     41.71 o 
  20   0  -4     2817.41     2629.53    241.98 o 
  22   0  -4        5.00       31.54     69.40 o 
  24   0  -4      374.79      463.09    117.01 o 
   1   1  -4     3835.35     3983.91    130.83 o 
   2   1  -4     8957.55     9509.61    330.90 o 
   3   1  -4     4273.31     4431.26    172.90 o 
   4   1  -4      125.77      121.79     24.73 o 
   5   1  -4     6023.30     6407.11    181.97 o 
   6   1  -4     5298.91     5084.73    117.35 o 
   7   1  -4     1289.19     1261.70     46.69 o 
   8   1  -4       27.40       33.43     14.82 o 
   9   1  -4       11.16       20.30     15.08 o 
  10   1  -4      997.62      996.87     39.30 o 
  11   1  -4     2168.32     2219.38     66.34 o 
  12   1  -4      547.60      585.96     32.95 o 
  13   1  -4     2635.35     2522.65     86.08 o 
  14   1  -4     3743.19     3868.12    114.47 o 
  15   1  -4     1885.68     1977.32     85.36 o 
  16   1  -4       86.88       52.98     29.94 o 
  17   1  -4      268.16      245.45     65.60 o 
  18   1  -4      398.50      421.47     46.00 o 
  19   1  -4      223.21      211.70     40.84 o 
  20   1  -4      109.31       60.76     40.20 o 
  21   1  -4     1282.76     1282.93    106.28 o 
  22   1  -4     1260.98     1398.31     99.61 o 
  23   1  -4      369.84      442.65     80.67 o 
  24   1  -4        6.44        5.56     61.20 o 
  25   1  -4       20.18      133.99     94.78 o 
   0   2  -4       69.66        8.41     41.01 o 
   1   2  -4     4860.83     5549.64    179.45 o 
   2   2  -4     1483.49     1551.77     77.37 o 
   3   2  -4     9386.24     9442.44    269.95 o 
   4   2  -4       66.55       63.95     22.04 o 
   5   2  -4     3706.50     3596.57    105.23 o 
   6   2  -4      228.71      232.22     25.67 o 
   7   2  -4     3359.06     3202.83    100.42 o 
   8   2  -4       25.35       14.65     18.48 o 
   9   2  -4     2955.44     3000.36     89.15 o 
  10   2  -4     3411.65     3428.83    100.69 o 
  11   2  -4     1731.33     1669.96    121.60 o 
  12   2  -4      136.08       68.98     33.00 o 
  13   2  -4     1367.14     1338.54     67.40 o 
  14   2  -4      532.42      509.86     40.16 o 
  15   2  -4      448.55      482.26     40.36 o 
  16   2  -4      157.24      163.10     30.96 o 
  17   2  -4      210.12      206.54     32.93 o 
  18   2  -4      487.18      462.41     47.75 o 
  19   2  -4     1075.89     1069.56     83.99 o 
  20   2  -4       70.54       74.98     42.15 o 
  21   2  -4     1318.25     1283.35     97.83 o 
  22   2  -4      178.36      260.04     67.71 o 
  23   2  -4      571.67      528.42    210.67 o 
  24   2  -4       12.70      -35.15     79.31 o 
   1   3  -4     6531.73     7562.68    204.08 o 
   2   3  -4     4523.19     5059.34    146.96 o 
   3   3  -4     1288.25     1328.56     55.05 o 
   4   3  -4     1822.77     1815.23     66.40 o 
   5   3  -4     4150.78     4221.75    119.88 o 
   6   3  -4     2463.77     2470.04     80.28 o 
   7   3  -4      338.94      322.81     29.48 o 
   8   3  -4      418.69      400.66     33.04 o 
   9   3  -4     2140.47     2146.18     81.96 o 
  10   3  -4     3814.18     3769.21    121.86 o 
  11   3  -4     6252.46     6624.18    165.58 o 
  12   3  -4     3409.96     3466.15    105.80 o 
  13   3  -4       16.69      -11.74     21.46 o 
  14   3  -4     1161.44     1156.05     57.94 o 
  15   3  -4      229.28      211.69     31.88 o 
  16   3  -4     1186.65     1145.20     61.69 o 
  17   3  -4     1101.51     1171.68     71.38 o 
  18   3  -4      737.04      712.29     59.90 o 
  19   3  -4     1279.58     1202.00    175.44 o 
  20   3  -4      317.98      221.07     64.44 o 
  21   3  -4      151.46      182.52     61.49 o 
  22   3  -4      242.70      213.14     93.65 o 
  23   3  -4       19.68       13.11     57.72 o 
  24   3  -4      108.20      211.33     70.75 o 
   0   4  -4    33618.69    37080.43   1185.65 o 
   1   4  -4     6124.62     6736.29    182.70 o 
   2   4  -4      207.29      201.84     20.97 o 
   3   4  -4     2828.98     3092.24     85.73 o 
   4   4  -4      103.64       56.47     14.95 o 
   5   4  -4      979.42     1008.23     40.02 o 
   6   4  -4        4.76       -5.82     14.47 o 
   7   4  -4     1536.60     1518.79     53.26 o 
   8   4  -4     9148.81     8817.09    228.39 o 
   9   4  -4      806.83      908.16     49.64 o 
  10   4  -4        3.44       -2.32     23.46 o 
  11   4  -4      373.56      404.67     33.36 o 
  12   4  -4     2225.06     2378.99    102.22 o 
  13   4  -4      323.70      316.81     33.40 o 
  14   4  -4       22.48       29.23     24.03 o 
  15   4  -4     1563.39     1541.77     68.62 o 
  16   4  -4     4493.63     4206.84    214.95 o 
  17   4  -4      188.55       91.67     44.22 o 
  18   4  -4       26.38      -16.49     47.86 o 
  19   4  -4      518.10      583.09     69.12 o 
  20   4  -4       12.95       43.74     61.74 o 
  21   4  -4       29.52       -9.61     99.29 o 
  22   4  -4        6.56      -14.41     78.48 o 
  23   4  -4      124.40      136.39     67.04 o 
  24   4  -4     1062.35     1158.68    231.47 o 
   1   5  -4     4859.54     4611.53    136.60 o 
   2   5  -4     4979.29     4890.07    119.73 o 
   3   5  -4      192.92      199.58     24.12 o 
   4   5  -4     1247.08     1331.11     54.78 o 
   5   5  -4     1723.89     1697.06     63.44 o 
   6   5  -4     3150.04     3030.57     93.80 o 
   7   5  -4     3306.72     3203.34     87.94 o 
   8   5  -4      192.48      210.48     24.05 o 
   9   5  -4     3320.83     3360.28     93.29 o 
  10   5  -4     4480.17     4309.52    138.25 o 
  11   5  -4      161.40      134.01     38.26 o 
  12   5  -4      512.78      468.73     81.04 o 
  13   5  -4      826.96      766.83     55.30 o 
  14   5  -4       56.34       58.34     33.18 o 
  15   5  -4      359.39      336.62     54.70 o 
  16   5  -4      402.52      449.18     58.21 o 
  17   5  -4     3365.57     3423.73    217.58 o 
  18   5  -4     3185.28     3235.00    191.78 o 
  19   5  -4      668.78      643.25     75.18 o 
  20   5  -4       13.22      -16.53     38.13 o 
  21   5  -4      126.94       74.55     57.29 o 
  22   5  -4      116.57      124.73     60.90 o 
  23   5  -4       85.82      106.41     66.35 o 
   0   6  -4        9.52       23.36     31.24 o 
   1   6  -4     3200.61     3085.43    106.27 o 
   2   6  -4     3854.61     4015.30    115.01 o 
   3   6  -4     1949.60     1801.84     67.62 o 
   4   6  -4        6.07        9.66     19.95 o 
   5   6  -4     1534.21     1553.64     60.63 o 
   6   6  -4     1417.73     1416.86     59.33 o 
   7   6  -4     3009.09     2862.75     90.68 o 
   8   6  -4       76.28       48.02     35.52 o 
   9   6  -4     5398.77     5232.16    193.80 o 
  10   6  -4     1973.33     1854.58    103.70 o 
  11   6  -4     1405.08     1255.67    101.41 o 
  12   6  -4      123.20      127.00     43.52 o 
  13   6  -4      707.34      705.46     67.98 o 
  14   6  -4     1242.50     1192.75     88.29 o 
  15   6  -4     3782.48     3770.29    170.27 o 
  16   6  -4       98.65       53.96     41.63 o 
  17   6  -4     1317.85     1262.42    101.49 o 
  18   6  -4      333.95      279.23     60.02 o 
  19   6  -4      401.74      414.25     68.37 o 
  20   6  -4       10.03       56.47     52.08 o 
  21   6  -4      529.96      445.90     82.77 o 
  22   6  -4       13.58       91.17     62.85 o 
  23   6  -4      257.01      248.93     76.24 o 
   1   7  -4     6831.85     6525.89    170.92 o 
   2   7  -4     2318.15     2136.71     77.66 o 
   3   7  -4      115.33      110.75     24.51 o 
   4   7  -4      130.09      131.96     26.04 o 
   5   7  -4      461.26      420.45     35.95 o 
   6   7  -4     3081.65     3055.12    100.78 o 
   7   7  -4     6128.70     5986.90    184.19 o 
   8   7  -4      607.97      634.60     54.76 o 
   9   7  -4     2899.97     2713.58    209.76 o 
  10   7  -4     2624.71     2588.94    129.45 o 
  11   7  -4       38.44       31.16     38.43 o 
  12   7  -4     1839.11     1897.35    112.76 o 
  13   7  -4     1022.31      814.10     77.43 o 
  14   7  -4     1074.24     1090.03     88.16 o 
  15   7  -4     2122.39     2160.02    128.96 o 
  16   7  -4      558.38      510.99     67.15 o 
  17   7  -4      363.24      476.85    117.46 o 
  18   7  -4      450.42      517.58     71.75 o 
  19   7  -4       11.51       72.31     45.02 o 
  20   7  -4      203.70      312.99     64.36 o 
  21   7  -4      332.61      369.32     74.82 o 
  22   7  -4      220.02      228.75     70.37 o 
   0   8  -4     6131.68     5877.66    203.12 o 
   1   8  -4     1770.00     1750.22     65.35 o 
   2   8  -4        8.95       10.74     22.82 o 
   3   8  -4      432.44      402.98     35.82 o 
   4   8  -4     6172.79     5922.52    157.42 o 
   5   8  -4     1615.81     1559.57     78.30 o 
   6   8  -4       30.09       25.91     29.70 o 
   7   8  -4      522.19      480.84     49.26 o 
   8   8  -4      854.65      831.37     62.41 o 
   9   8  -4       37.82       85.54     31.95 o 
  10   8  -4       32.52       91.15     35.69 o 
  11   8  -4      344.19      306.00     45.98 o 
  12   8  -4     3278.68     3065.53    132.49 o 
  13   8  -4       83.43       81.70     44.38 o 
  14   8  -4       19.95       -8.00     41.39 o 
  15   8  -4      947.79      789.91     82.56 o 
  16   8  -4      634.77      643.67     77.89 o 
  17   8  -4        9.03      -28.59     42.81 o 
  18   8  -4       34.21       28.38     48.95 o 
  19   8  -4      357.17      377.90     69.72 o 
  20   8  -4      979.58      935.78     98.02 o 
  21   8  -4       18.79       55.13     52.70 o 
   1   9  -4      200.28      203.46     29.01 o 
   2   9  -4     1735.14     1696.19     67.67 o 
   3   9  -4     2806.87     2817.64     99.19 o 
   4   9  -4      213.84      218.45     35.01 o 
   5   9  -4      262.72      259.13     44.95 o 
   6   9  -4      189.43      151.79     35.17 o 
   7   9  -4      171.84      107.04     33.73 o 
   8   9  -4      247.94      171.59     37.77 o 
   9   9  -4     1109.70     1019.86    117.32 o 
  10   9  -4     1633.28     1670.44    111.29 o 
  11   9  -4      786.82      694.40    104.55 o 
  12   9  -4      150.61       62.76     62.95 o 
  13   9  -4     1836.23     2075.74    127.68 o 
  14   9  -4     2189.15     2300.01    139.12 o 
  15   9  -4       66.25       39.19     42.10 o 
  16   9  -4       14.56       29.61     50.60 o 
  17   9  -4       13.44       13.76     45.89 o 
  18   9  -4       94.01      129.41     56.52 o 
  19   9  -4      848.12      831.45     93.97 o 
  20   9  -4        7.43      -24.41     52.74 o 
   0  10  -4        7.74      -13.29     32.21 o 
   1  10  -4     1053.35     1086.83     55.17 o 
   2  10  -4      430.40      504.01     39.03 o 
   3  10  -4     2150.27     2130.90     79.31 o 
   4  10  -4       19.19       33.99     26.14 o 
   5  10  -4     1051.11     1027.13     90.46 o 
   6  10  -4      187.21      135.13     37.78 o 
   7  10  -4      345.09      217.37     43.74 o 
   8  10  -4        2.36       17.64     33.11 o 
   9  10  -4      495.20      483.09     56.87 o 
  10  10  -4       56.30       13.94     34.46 o 
  11  10  -4     1289.00     1399.26     88.67 o 
  12  10  -4       18.23      101.21     50.67 o 
  13  10  -4     1387.55     1409.31    111.36 o 
  14  10  -4      135.78      132.95     54.16 o 
  15  10  -4      164.71      219.96     64.63 o 
  16  10  -4        8.96      -12.24     66.44 o 
  17  10  -4       76.14      125.77     53.93 o 
  18  10  -4       69.30       34.88     57.22 o 
  19  10  -4      479.67      484.00    100.29 o 
   1  11  -4      585.92      548.71     42.75 o 
   2  11  -4     1259.69     1217.69     69.57 o 
   3  11  -4     3191.77     3123.76    131.60 o 
   4  11  -4      667.28      560.31     71.37 o 
   5  11  -4     2550.24     2521.45    101.68 o 
   6  11  -4     2338.12     2275.46    105.27 o 
   7  11  -4      213.20      257.23     45.42 o 
   8  11  -4      126.90      188.88     44.51 o 
   9  11  -4      146.81       91.31     48.80 o 
  10  11  -4      184.82      144.16     54.04 o 
  11  11  -4     1024.32      965.11     92.53 o 
  12  11  -4       31.76        7.84     47.37 o 
  13  11  -4     1174.60     1078.48    102.63 o 
  14  11  -4      515.18      561.79     83.02 o 
  15  11  -4       41.13       33.43     58.10 o 
  16  11  -4       88.12       83.40     55.97 o 
  17  11  -4       20.52       96.05     57.40 o 
   0  12  -4        2.07       60.39     40.70 o 
   1  12  -4      313.68      295.83     41.57 o 
   2  12  -4       20.46       59.07     30.57 o 
   3  12  -4      215.27      209.45     38.98 o 
   4  12  -4     4073.84     3987.35    137.93 o 
   5  12  -4      200.69      112.05     41.95 o 
   6  12  -4       11.53       12.44     37.02 o 
   7  12  -4      299.42      222.68     48.97 o 
   8  12  -4     1297.56     1436.42     94.00 o 
   9  12  -4      145.25      161.62     47.27 o 
  10  12  -4       19.67        1.12     37.42 o 
  11  12  -4      330.04      511.26    133.64 o 
  12  12  -4     2116.70     2273.81    149.43 o 
  13  12  -4       57.29       66.45     53.24 o 
  14  12  -4        0.72       78.61     57.03 o 
  15  12  -4      118.59      122.52     62.66 o 
  16  12  -4      295.96      322.89     91.32 o 
   1  13  -4     1356.90     1487.13     92.11 o 
   2  13  -4     1296.30     1190.12     97.30 o 
   3  13  -4       60.64       68.33     40.58 o 
   4  13  -4       24.59       26.79     44.58 o 
   5  13  -4       53.07      101.91     44.49 o 
   6  13  -4      656.73      699.41     77.57 o 
   7  13  -4     1707.72     1818.62    105.97 o 
   8  13  -4      185.63      116.24     49.40 o 
   9  13  -4      709.08      797.62     76.17 o 
  10  13  -4      887.64     1070.57     86.41 o 
  11  13  -4        2.02       57.13     48.93 o 
  12  13  -4      161.30      220.07     55.43 o 
  13  13  -4      329.77      253.91     69.50 o 
   0  14  -4       31.85      308.38    124.37 o 
   1  14  -4     1982.01     2208.55    174.50 o 
   2  14  -4     1188.10     1521.18    140.78 o 
   3  14  -4      655.64      726.53     85.84 o 
   4  14  -4       33.55      136.33     58.76 o 
   5  14  -4       95.86      101.93     49.85 o 
   6  14  -4       45.81       71.24     46.96 o 
   7  14  -4      603.41      684.38     70.89 o 
   8  14  -4       47.45      156.34     50.61 o 
   9  14  -4     1414.38     1359.71    133.99 o 
  10  14  -4      114.83      217.20     57.27 o 
   1  15  -4     1255.48     1327.92    180.32 o 
   2  15  -4      345.55      266.20    152.24 o 
   3  15  -4       26.82       -0.50     75.55 o 
   4  15  -4       63.86       57.69     76.16 o 
   5  15  -4      168.16      170.42     66.17 o 
   6  15  -4       95.85      118.88    112.78 o 
   2   0  -3    12262.19    13431.85    626.21 o 
   4   0  -3       23.45       33.65     30.64 o 
   6   0  -3    11751.93    12585.48    333.88 o 
   8   0  -3        9.62       33.76     19.61 o 
  10   0  -3     6222.56     6169.98    203.42 o 
  12   0  -3       21.61       34.92     25.90 o 
  14   0  -3    12610.22    12498.46    361.52 o 
  16   0  -3       66.65       54.49     33.54 o 
  18   0  -3     3148.05     2661.08    226.06 o 
  20   0  -3       81.69       31.32     62.64 o 
  22   0  -3     2811.92     2647.26    253.55 o 
  24   0  -3        8.66       -0.45     91.48 o 
   1   1  -3      516.66      607.45     42.27 o 
   2   1  -3     4690.37     4884.61    179.53 o 
   3   1  -3    21656.55    23188.39    605.37 o 
   4   1  -3    20991.84    21881.56    487.44 o 
   5   1  -3    10009.31    10108.65    208.36 o 
   6   1  -3     4486.13     4754.93    109.92 o 
   7   1  -3     4569.69     4807.86    106.81 o 
   8   1  -3     4313.98     4423.50    100.70 o 
   9   1  -3     3764.49     3796.76     92.57 o 
  10   1  -3     3769.54     4186.00     98.44 o 
  11   1  -3     2024.87     2163.79     67.38 o 
  12   1  -3     4425.49     4596.52    118.89 o 
  13   1  -3     4610.74     4544.03    123.26 o 
  14   1  -3     1756.62     1976.93     84.08 o 
  15   1  -3      101.69      126.30     24.46 o 
  16   1  -3      234.04      281.59     34.01 o 
  17   1  -3       30.65       67.08     27.21 o 
  18   1  -3      924.32      959.04     64.23 o 
  19   1  -3     1591.10     1556.68     84.17 o 
  20   1  -3     1502.55     1660.22    104.62 o 
  21   1  -3      490.92      540.81    105.82 o 
  22   1  -3       11.87       82.90     53.72 o 
  23   1  -3      549.31      622.91     91.18 o 
  24   1  -3      450.92      542.51     90.12 o 
  25   1  -3      197.13      236.38    105.15 o 
   1   2  -3    10060.32    11994.77    361.44 o 
   2   2  -3       60.87       70.94     18.85 o 
   3   2  -3    12623.35    13250.74    351.03 o 
   4   2  -3     6869.73     7491.13    189.61 o 
   5   2  -3     4234.49     4337.49    113.99 o 
   6   2  -3       92.39      128.92     22.46 o 
   7   2  -3     4834.50     4788.26    130.25 o 
   8   2  -3     1331.05     1651.93     63.41 o 
   9   2  -3     4349.08     4524.33    131.17 o 
  10   2  -3       91.02       98.68     16.24 o 
  11   2  -3     1467.16     1368.57     47.92 o 
  12   2  -3     2751.27     2971.75     95.33 o 
  13   2  -3     2898.76     2948.38     80.68 o 
  14   2  -3       76.66       71.40     31.01 o 
  15   2  -3      544.50      551.29     43.16 o 
  16   2  -3     1548.88     1602.09     96.23 o 
  17   2  -3      465.72      488.00     42.93 o 
  18   2  -3       59.24       24.02     30.19 o 
  19   2  -3     1051.93     1056.36     83.71 o 
  20   2  -3      715.10      620.21     80.51 o 
  21   2  -3     1388.37     1506.16    102.71 o 
  22   2  -3        5.81      -25.39     43.26 o 
  23   2  -3      459.34      678.15     94.93 o 
  24   2  -3      290.55      530.83    122.87 o 
  25   2  -3      229.76      250.55    104.24 o 
   0   3  -3     9505.42    10900.18    388.02 o 
   1   3  -3     8859.21     9286.24    232.94 o 
   2   3  -3    11077.03    11621.71    249.49 o 
   3   3  -3     1733.32     1724.01     79.79 o 
   4   3  -3      353.71      300.21     24.44 o 
   5   3  -3     1686.44     1820.73     64.42 o 
   6   3  -3     2158.82     2244.73     75.38 o 
   7   3  -3     1997.24     1908.34     67.24 o 
   8   3  -3     2272.45     2112.54     74.89 o 
   9   3  -3     1819.52     1783.99     70.38 o 
  10   3  -3     1514.49     1466.73     56.78 o 
  11   3  -3     1807.56     1845.61     69.27 o 
  12   3  -3     3676.05     3592.75    108.78 o 
  13   3  -3     1835.15     1842.55     71.28 o 
  14   3  -3     1388.48     1431.06     96.92 o 
  15   3  -3     2786.76     2709.55     93.30 o 
  16   3  -3      491.60      502.31     41.44 o 
  17   3  -3      243.14      326.99     42.30 o 
  18   3  -3      935.87      863.71     87.44 o 
  19   3  -3       97.11       72.21     35.65 o 
  20   3  -3      296.48      368.93     56.55 o 
  21   3  -3      119.17      285.41     66.47 o 
  22   3  -3      310.12      317.82    116.49 o 
  23   3  -3      666.86      674.68     91.34 o 
  24   3  -3      564.92      697.41    142.10 o 
  25   3  -3      102.02       71.35     88.02 o 
   1   4  -3     1945.24     2084.39     73.11 o 
   2   4  -3     7935.70     8003.87    163.84 o 
   3   4  -3     1082.89     1173.83     46.17 o 
   4   4  -3        7.97      -14.69     15.48 o 
   5   4  -3       99.78      128.19     14.84 o 
   6   4  -3     1026.47     1044.39     36.96 o 
   7   4  -3      670.59      677.27     41.71 o 
   8   4  -3        3.96      -13.74     13.74 o 
   9   4  -3      314.59      294.21     29.44 o 
  10   4  -3     9328.61     9165.00    245.38 o 
  11   4  -3      242.21      268.29     27.89 o 
  12   4  -3        3.39       -6.34     21.87 o 
  13   4  -3      870.90      908.53     48.98 o 
  14   4  -3      741.61      731.76     46.51 o 
  15   4  -3     1108.62     1080.34     73.16 o 
  16   4  -3       29.84       26.65     30.27 o 
  17   4  -3       14.91       23.59     31.97 o 
  18   4  -3     3991.75     3980.61    624.34 o 
  19   4  -3      315.12      422.58     76.80 o 
  20   4  -3       11.19       26.60     46.12 o 
  21   4  -3       69.41      166.10     65.34 o 
  22   4  -3      381.36      329.09     72.79 o 
  23   4  -3      112.05      107.67    106.50 o 
  24   4  -3        5.51      -12.48     56.00 o 
   0   5  -3    41838.15    44907.37   1423.36 o 
   1   5  -3    18872.11    20315.34    472.94 o 
   2   5  -3      940.90     1042.67     65.20 o 
   3   5  -3      208.70      245.20     24.44 o 
   4   5  -3     1060.48     1115.57     48.94 o 
   5   5  -3      645.30      706.96     37.48 o 
   6   5  -3      411.29      485.85     33.72 o 
   7   5  -3     2011.34     1996.71     57.94 o 
   8   5  -3     4874.33     4887.97    138.60 o 
   9   5  -3     2579.85     2404.15    121.17 o 
  10   5  -3      323.56      379.08     34.37 o 
  11   5  -3     1948.69     1893.54     80.46 o 
  12   5  -3     2164.29     2179.00     78.50 o 
  13   5  -3      717.28      717.28     44.32 o 
  14   5  -3      334.43      305.23     48.95 o 
  15   5  -3     1501.03     1396.49     93.89 o 
  16   5  -3     4901.13     4684.34    196.50 o 
  17   5  -3     1895.55     2064.43    119.08 o 
  18   5  -3       65.19       73.46     46.10 o 
  19   5  -3       55.52       -3.86     75.71 o 
  20   5  -3      797.69      856.06     83.16 o 
  21   5  -3      262.62      237.50     55.71 o 
  22   5  -3       39.41       90.24     59.46 o 
  23   5  -3      274.18      273.66    172.06 o 
  24   5  -3      184.09      219.64     74.43 o 
   1   6  -3     5997.20     6013.76    146.91 o 
   2   6  -3        9.23       -1.02     17.23 o 
   3   6  -3     3731.49     3946.47    110.96 o 
   4   6  -3     3914.62     4217.17    116.33 o 
   5   6  -3     2360.32     2289.94     75.16 o 
   6   6  -3        8.75       20.89     19.43 o 
   7   6  -3     3187.63     3218.94     91.47 o 
   8   6  -3      456.56      493.55     50.66 o 
   9   6  -3     6277.93     5956.77    212.30 o 
  10   6  -3       35.61       63.75     34.95 o 
  11   6  -3     3955.82     3782.49    159.42 o 
  12   6  -3      489.81      509.64     45.25 o 
  13   6  -3     1353.51     1293.40     93.47 o 
  14   6  -3       26.01       13.53     35.88 o 
  15   6  -3     1989.70     1908.79    115.40 o 
  16   6  -3      307.96      292.99     76.88 o 
  17   6  -3     3460.77     3417.90    198.64 o 
  18   6  -3       33.01       41.67     72.17 o 
  19   6  -3      717.62      858.72     84.35 o 
  20   6  -3      152.81      226.57     55.27 o 
  21   6  -3     1141.95     1149.43     99.85 o 
  22   6  -3       28.39       96.07     50.53 o 
  23   6  -3      250.74      303.95     75.53 o 
   0   7  -3     5507.26     5115.81    178.81 o 
   1   7  -3      917.54      943.45     43.10 o 
   2   7  -3     1049.17     1027.29     49.68 o 
   3   7  -3     1165.91     1111.24     58.72 o 
   4   7  -3     1678.17     1653.69     63.36 o 
   5   7  -3     4002.36     3882.95    118.43 o 
   6   7  -3     2081.17     2221.43     84.95 o 
   7   7  -3      462.06      360.23     83.07 o 
   8   7  -3     3694.23     3605.14    151.00 o 
   9   7  -3     1183.38     1284.31     84.28 o 
  10   7  -3     2913.28     2926.69    146.95 o 
  11   7  -3     7104.05     6808.73    245.14 o 
  12   7  -3     2648.86     2513.93    129.27 o 
  13   7  -3      597.01      567.22     72.64 o 
  14   7  -3      811.62      735.67    120.65 o 
  15   7  -3        8.93       -1.69     32.94 o 
  16   7  -3      487.75      644.54     70.09 o 
  17   7  -3      298.27      336.82     61.48 o 
  18   7  -3      203.76      228.62     55.00 o 
  19   7  -3      318.62      371.91     65.28 o 
  20   7  -3      404.28      507.18     72.40 o 
  21   7  -3      251.09      153.53     70.39 o 
  22   7  -3      202.67      322.56     75.86 o 
  23   7  -3      170.77      196.15     66.56 o 
   1   8  -3      614.55      565.03     36.22 o 
   2   8  -3     2826.38     2548.51     79.20 o 
   3   8  -3      324.79      268.57     35.33 o 
   4   8  -3       22.55       -3.28     20.74 o 
   5   8  -3      865.01      913.25     80.83 o 
   6   8  -3     8117.24     7843.93    265.53 o 
   7   8  -3      676.55      587.67     50.12 o 
   8   8  -3        4.47       13.39     29.42 o 
   9   8  -3       75.89       75.69     34.72 o 
  10   8  -3     2762.02     2605.34    113.82 o 
  11   8  -3      134.69       36.15     35.01 o 
  12   8  -3        0.07       13.78     36.83 o 
  13   8  -3      496.88      580.69     66.73 o 
  14   8  -3     1556.58     1636.24    108.49 o 
  15   8  -3      786.80      759.24     79.56 o 
  16   8  -3        2.87       36.36     41.87 o 
  17   8  -3      238.61      177.55     66.77 o 
  18   8  -3      732.23      762.47     85.01 o 
  19   8  -3      333.46      405.74     69.15 o 
  20   8  -3        8.11       25.72     49.82 o 
  21   8  -3       36.66       40.97     55.85 o 
  22   8  -3     2179.03     2123.07    183.51 o 
   0   9  -3     2126.75     2110.92    106.66 o 
   1   9  -3      599.53      696.21     41.80 o 
   2   9  -3      698.53      663.27     45.37 o 
   3   9  -3     1793.34     1673.37     71.25 o 
   4   9  -3     4757.01     4615.84    121.36 o 
   5   9  -3      741.27      642.09     55.51 o 
   6   9  -3      386.89      324.05     42.08 o 
   7   9  -3      476.23      449.55     54.76 o 
   8   9  -3     2536.70     2602.26    113.96 o 
   9   9  -3     1251.47     1268.09     77.66 o 
  10   9  -3      257.14      251.48     43.62 o 
  11   9  -3     1268.02     1248.75     80.47 o 
  12   9  -3     1116.45     1142.73     77.68 o 
  13   9  -3      791.95      837.38     77.90 o 
  14   9  -3      330.17      332.61     61.43 o 
  15   9  -3      967.62      980.02     91.64 o 
  16   9  -3      230.00      292.19     63.58 o 
  17   9  -3      193.45      141.52     51.92 o 
  18   9  -3      246.16      240.29     60.34 o 
  19   9  -3      313.80      206.37     61.65 o 
  20   9  -3     1437.86     1678.38    157.90 o 
  21   9  -3      302.05      214.44     66.03 o 
   1  10  -3     3518.38     3205.88    134.20 o 
   2  10  -3        9.11       34.26     22.16 o 
   3  10  -3     2006.09     2071.78     74.76 o 
   4  10  -3      178.92      166.29     31.03 o 
   5  10  -3     1218.29     1178.43     62.03 o 
   6  10  -3        4.86       -2.47     27.02 o 
   7  10  -3      449.28      469.19     49.98 o 
   8  10  -3       34.29       44.52     34.96 o 
   9  10  -3     1491.87     1418.64     90.13 o 
  10  10  -3       23.76       99.96     45.91 o 
  11  10  -3      991.40     1141.40     95.29 o 
  12  10  -3      392.38      313.80     65.50 o 
  13  10  -3     2048.05     2255.08    136.44 o 
  14  10  -3        1.91      -26.23     78.44 o 
  15  10  -3      513.73      484.60     72.98 o 
  16  10  -3       40.49      128.27     55.10 o 
  17  10  -3      265.30      438.87     73.16 o 
  18  10  -3        9.08       65.31     55.48 o 
  19  10  -3      209.03      210.02     61.09 o 
   0  11  -3     1048.39      970.50     93.63 o 
   1  11  -3      764.64      779.05     47.11 o 
   2  11  -3      692.88      702.61     46.01 o 
   3  11  -3      376.88      420.54     42.30 o 
   4  11  -3     2869.38     2864.45    105.00 o 
   5  11  -3     2198.46     2118.56     89.47 o 
   6  11  -3      148.14      214.80     46.81 o 
   7  11  -3      545.46      504.19     55.73 o 
   8  11  -3      173.69      221.42     45.12 o 
   9  11  -3       75.36       53.92     44.12 o 
  10  11  -3       42.27       58.01     47.59 o 
  11  11  -3      663.43      603.75     75.77 o 
  12  11  -3     1457.39     1272.98    106.51 o 
  13  11  -3      623.68      724.10     84.13 o 
  14  11  -3       95.19       -6.16     83.41 o 
  15  11  -3      258.93      276.22     65.36 o 
  16  11  -3       43.37       63.19     58.00 o 
  17  11  -3       58.90      128.94     55.29 o 
  18  11  -3      182.95      263.10     64.01 o 
   1  12  -3      394.44      328.20     43.90 o 
   2  12  -3     2431.84     2519.15    114.72 o 
   3  12  -3      728.89      777.08     65.19 o 
   4  12  -3       21.92       14.48     36.64 o 
   5  12  -3      131.01      163.58     43.04 o 
   6  12  -3     2797.64     2641.23    122.58 o 
   7  12  -3      238.68      290.16     48.36 o 
   8  12  -3        5.85      -36.74     36.74 o 
   9  12  -3      129.50       97.86     45.21 o 
  10  12  -3     1328.51     1604.31     97.93 o 
  11  12  -3      659.89      789.16     72.70 o 
  12  12  -3        9.37       38.88     55.91 o 
  13  12  -3      257.57      245.94     63.37 o 
  14  12  -3     1792.90     1902.15    134.81 o 
  15  12  -3      636.84      636.14     86.20 o 
  16  12  -3        0.22       71.32     61.67 o 
   0  13  -3     2201.86     2238.54    242.28 o 
   1  13  -3      586.95      598.88     73.14 o 
   2  13  -3      719.64      595.39     94.80 o 
   3  13  -3      639.35      696.54     78.29 o 
   4  13  -3      371.21      484.47     57.27 o 
   5  13  -3      639.41      650.43     66.26 o 
   6  13  -3      475.52      527.28     62.33 o 
   7  13  -3      247.49      252.25     51.72 o 
   8  13  -3     2164.40     2044.76    111.32 o 
   9  13  -3      511.76      546.24     71.98 o 
  10  13  -3      248.47      367.09     58.06 o 
  11  13  -3      752.25      753.18     73.90 o 
  12  13  -3      895.19      974.60    104.42 o 
  13  13  -3      312.75      394.92     76.07 o 
  14  13  -3      359.46      210.92     69.01 o 
   1  14  -3     2262.83     2364.85    176.47 o 
   2  14  -3        6.16      148.56    106.50 o 
   3  14  -3      792.40      841.47     88.22 o 
   4  14  -3      125.96      156.57     57.26 o 
   5  14  -3      186.34      237.83     59.93 o 
   6  14  -3        1.22      105.89     51.61 o 
   7  14  -3      599.00      671.10     70.87 o 
   8  14  -3       21.87       40.07     47.23 o 
   9  14  -3     1059.65     1198.06     90.40 o 
  10  14  -3       26.81      105.02     52.19 o 
  11  14  -3      479.89      509.72     81.03 o 
   0  15  -3     1905.20     1971.32    237.33 o 
   1  15  -3     1062.54     1009.47    359.90 o 
   2  15  -3       31.21      104.75    123.40 o 
   3  15  -3       48.86      138.28     81.34 o 
   4  15  -3      233.34      185.86     62.68 o 
   5  15  -3       25.69       32.82     57.17 o 
   6  15  -3       46.24       95.35     89.32 o 
   7  15  -3      208.25      232.55     67.81 o 
   8  15  -3     1141.91     1112.41    112.61 o 
   0   0  -2   118586.66   150194.11   6202.37 o 
   2   0  -2       85.33       55.43     27.04 o 
   4   0  -2     4439.64     4509.01    128.81 o 
   6   0  -2       24.67        4.04     17.32 o 
   8   0  -2     9606.22     9809.68    282.01 o 
  10   0  -2      118.24      119.36     25.19 o 
  12   0  -2     8120.12     8141.43    355.17 o 
  14   0  -2      137.06       33.28     67.18 o 
  16   0  -2     7927.21     8255.77    261.44 o 
  18   0  -2      101.55       93.10     37.27 o 
  20   0  -2     2658.91     2519.28    230.57 o 
  22   0  -2       34.38       63.69     76.76 o 
  24   0  -2     1467.35     1638.46    207.29 o 
   1   1  -2     5529.08     6335.28    293.66 o 
   2   1  -2     8836.93     9564.37    212.76 o 
   3   1  -2     3957.22     3959.55     84.74 o 
   4   1  -2     4624.04     4999.19    126.03 o 
   5   1  -2     8533.02     9098.55    192.60 o 
   6   1  -2     7586.56     7937.11    167.43 o 
   7   1  -2     6209.69     6622.19    144.32 o 
   8   1  -2     3806.78     4083.19    100.92 o 
   9   1  -2     2276.75     2167.69     85.98 o 
  10   1  -2     5492.23     5814.34    130.73 o 
  11   1  -2     4563.69     4793.93    113.20 o 
  12   1  -2     1440.24     1498.64     51.75 o 
  13   1  -2     1067.78     1064.78     44.82 o 
  14   1  -2     1886.08     1776.85     60.64 o 
  15   1  -2      950.12      964.33     45.33 o 
  16   1  -2      807.89      763.78     42.87 o 
  17   1  -2     1912.90     1975.24     79.21 o 
  18   1  -2     1577.78     1503.08     79.73 o 
  19   1  -2      504.37      610.87     61.98 o 
  20   1  -2       36.91        3.21     33.40 o 
  21   1  -2     1105.14     1135.43    110.81 o 
  22   1  -2      949.44     1211.40    115.82 o 
  23   1  -2      367.34      612.14     87.87 o 
  24   1  -2      321.94      330.29     75.70 o 
  25   1  -2      383.15      516.08     97.09 o 
   0   2  -2      236.79      222.63     35.97 o 
   1   2  -2     7471.02     8343.90    214.21 o 
   2   2  -2    94801.38   105637.48   2636.19 o 
   3   2  -2    13145.73    13682.85    307.59 o 
   4   2  -2        4.42      -12.29     12.29 o 
   5   2  -2     2380.96     2282.52     68.72 o 
   6   2  -2    12099.46    13526.02    309.85 o 
   7   2  -2     6038.76     6501.10    129.30 o 
   8   2  -2       47.44       53.60     13.96 o 
   9   2  -2     8796.64     9193.42    183.38 o 
  10   2  -2     5858.79     6368.41    136.62 o 
  11   2  -2     2692.21     2604.08     72.30 o 
  12   2  -2        2.04       19.59     17.35 o 
  13   2  -2     2684.14     2431.07     71.65 o 
  14   2  -2     3227.30     3216.87     89.32 o 
  15   2  -2      416.31      424.48     32.65 o 
  16   2  -2       39.35       47.99     25.45 o 
  17   2  -2      941.89      970.23     55.71 o 
  18   2  -2     3087.13     3069.26    121.25 o 
  19   2  -2      810.61      794.15     62.21 o 
  20   2  -2        0.31       30.61     33.48 o 
  21   2  -2     1411.68     1246.74     92.45 o 
  22   2  -2      267.42      174.47     51.37 o 
  23   2  -2      801.71      856.99    104.38 o 
  24   2  -2       37.62      155.30     67.55 o 
  25   2  -2      516.93      676.39    102.77 o 
   1   3  -2     7011.93     7645.96    194.36 o 
   2   3  -2     5789.25     6266.69    145.19 o 
   3   3  -2     1500.06     1440.70     67.34 o 
   4   3  -2     1592.76     1679.70     54.35 o 
   5   3  -2      876.45      857.78     30.94 o 
   6   3  -2       38.97       56.92     11.99 o 
   7   3  -2      236.61      155.36     21.43 o 
   8   3  -2      187.01      167.32     22.83 o 
   9   3  -2      468.98      387.66     22.98 o 
  10   3  -2     2518.85     2483.77     67.95 o 
  11   3  -2     2606.67     2587.35     71.26 o 
  12   3  -2     1104.48     1104.46     43.45 o 
  13   3  -2     1864.67     1796.53     59.94 o 
  14   3  -2     2598.63     2505.21     75.90 o 
  15   3  -2     1262.09     1324.05     62.44 o 
  16   3  -2      590.49      555.13     48.94 o 
  17   3  -2      113.01      127.18     52.32 o 
  18   3  -2      123.16      167.01     34.26 o 
  19   3  -2      702.65      664.67     55.95 o 
  20   3  -2      187.06      215.31     42.38 o 
  21   3  -2      323.29      367.92     66.91 o 
  22   3  -2      365.14      508.26     85.56 o 
  23   3  -2      257.07      379.59     79.88 o 
  24   3  -2      120.48      293.05    115.36 o 
  25   3  -2      173.72      440.26    119.26 o 
   0   4  -2    52088.59    57408.24   1791.36 o 
   1   4  -2      164.23      203.10     19.46 o 
   2   4  -2        9.01       -6.52     13.71 o 
   3   4  -2      838.90      952.86     37.68 o 
   4   4  -2      581.62      436.81     28.76 o 
   5   4  -2     1582.89     1653.92     60.07 o 
   6   4  -2        6.20       -3.37     14.23 o 
   7   4  -2     1187.29     1217.25     50.30 o 
   8   4  -2      212.94      338.36     29.76 o 
   9   4  -2       63.35       86.19     20.75 o 
  10   4  -2       31.14       47.73     17.87 o 
  11   4  -2      370.02      381.79     30.50 o 
  12   4  -2    10897.73    10740.51    226.95 o 
  13   4  -2      358.75      310.27     31.80 o 
  14   4  -2       97.32       77.94     25.22 o 
  15   4  -2       20.82       28.29     29.20 o 
  16   4  -2     3897.84     3878.56    137.36 o 
  17   4  -2       33.02       11.83     28.57 o 
  18   4  -2       54.27       90.74     35.77 o 
  19   4  -2       58.75       56.76     34.31 o 
  20   4  -2     1512.22     1483.73    105.31 o 
  21   4  -2        9.51      -42.37     42.37 o 
  22   4  -2       44.08       56.04     52.52 o 
  23   4  -2       50.38       42.20     62.97 o 
  24   4  -2      237.22       54.46    155.01 o 
  25   4  -2       14.13       23.28     86.67 o 
   1   5  -2     7946.67     8450.64    183.93 o 
   2   5  -2     8924.58     9281.01    206.15 o 
   3   5  -2     3386.16     3423.06     93.37 o 
   4   5  -2      418.78      445.77     30.63 o 
   5   5  -2      557.00      554.15     33.58 o 
   6   5  -2      688.46      601.61     32.42 o 
   7   5  -2      757.20      777.26     39.05 o 
   8   5  -2      277.73      306.53     30.18 o 
   9   5  -2     3188.11     3118.43    104.98 o 
  10   5  -2     6204.51     5679.67    166.04 o 
  11   5  -2     1479.97     1542.28     60.09 o 
  12   5  -2       95.10      121.89     24.12 o 
  13   5  -2      836.28      830.54     55.23 o 
  14   5  -2      779.71      763.94     55.52 o 
  15   5  -2      303.65      330.13     42.55 o 
  16   5  -2       16.33       11.44     30.53 o 
  17   5  -2     1770.22     1713.26    108.42 o 
  18   5  -2     1977.27     2030.12    134.69 o 
  19   5  -2     1538.67     1597.32    151.57 o 
  20   5  -2       34.61       41.11     46.88 o 
  21   5  -2     1080.85     1025.56     94.01 o 
  22   5  -2     1092.83     1033.35     95.85 o 
  23   5  -2      110.41      153.28     58.86 o 
  24   5  -2       15.22       -3.83     62.94 o 
   0   6  -2       51.97       21.81     33.70 o 
   1   6  -2     9519.31     9749.27    200.37 o 
   2   6  -2     2521.36     2391.74     84.80 o 
   3   6  -2     8324.36     8182.00    223.15 o 
   4   6  -2       25.85       42.21     17.48 o 
   5   6  -2     2407.15     2208.17     70.80 o 
   6   6  -2     4089.13     4003.52    108.38 o 
   7   6  -2     4029.40     3811.60    146.32 o 
   8   6  -2       17.87       17.60     17.31 o 
   9   6  -2     5567.30     4950.67    217.63 o 
  10   6  -2     1681.49     1656.48     70.59 o 
  11   6  -2     5102.21     4914.11    152.81 o 
  12   6  -2        2.99      -10.81     33.85 o 
  13   6  -2     3036.28     2755.01    137.85 o 
  14   6  -2      283.31      320.20     50.96 o 
  15   6  -2     1706.99     1638.46    102.65 o 
  16   6  -2        3.48       16.63     37.02 o 
  17   6  -2     3153.56     3078.78    151.15 o 
  18   6  -2      179.59      212.53     50.32 o 
  19   6  -2      659.89      779.18     81.40 o 
  20   6  -2       12.41       45.11     47.12 o 
  21   6  -2     1585.35     1513.77    113.89 o 
  22   6  -2      135.52      159.47     55.50 o 
  23   6  -2      473.95      530.91     78.58 o 
  24   6  -2       12.53       15.32     62.26 o 
   1   7  -2     1214.09     1097.51     48.92 o 
   2   7  -2     2259.14     2149.91     74.45 o 
   3   7  -2     1721.37     1678.22     62.77 o 
   4   7  -2      170.58      166.93     26.20 o 
   5   7  -2     2072.50     2151.23     70.35 o 
   6   7  -2     5047.59     4955.98    128.39 o 
   7   7  -2     3789.25     3802.64    106.67 o 
   8   7  -2       84.04       87.72     29.26 o 
   9   7  -2     3191.41     3179.61    151.17 o 
  10   7  -2     5123.57     5206.71    198.26 o 
  11   7  -2     3149.77     2845.05    138.70 o 
  12   7  -2      349.47      316.83     49.45 o 
  13   7  -2     1108.86     1037.39     84.55 o 
  14   7  -2      814.13      745.23     74.65 o 
  15   7  -2      756.77      633.50     69.22 o 
  16   7  -2      186.41      210.92     52.06 o 
  17   7  -2      242.38      248.99     56.76 o 
  18   7  -2      432.62      453.18     67.55 o 
  19   7  -2      736.30      676.42    108.97 o 
  20   7  -2      198.16      168.01     96.74 o 
  21   7  -2      617.64      766.88     85.74 o 
  22   7  -2      960.45      959.38     98.03 o 
  23   7  -2      786.44      846.45     93.16 o 
   0   8  -2     4086.28     4115.45    199.67 o 
   1   8  -2      761.54      680.51     41.95 o 
   2   8  -2        2.15      -18.23     18.23 o 
   3   8  -2     1199.66     1220.16     66.41 o 
   4   8  -2     6120.39     5963.89    149.39 o 
   5   8  -2      570.07      559.03     37.71 o 
   6   8  -2        3.52      -14.32     20.73 o 
   7   8  -2      839.63      759.94     55.60 o 
   8   8  -2     5798.54     5657.39    177.58 o 
   9   8  -2       16.46       25.59     31.15 o 
  10   8  -2       42.53       60.98     33.27 o 
  11   8  -2      400.05      430.14     49.13 o 
  12   8  -2     2646.25     2459.85    132.79 o 
  13   8  -2      266.54      245.79     51.38 o 
  14   8  -2       35.75       47.55     38.59 o 
  15   8  -2      335.58      382.45     61.40 o 
  16   8  -2      478.46      496.18     71.36 o 
  17   8  -2       77.41      167.40     53.33 o 
  18   8  -2       12.10       -5.68     40.54 o 
  19   8  -2       55.03       73.38     51.92 o 
  20   8  -2     1568.84     1520.15    146.88 o 
  21   8  -2       53.33       57.53     50.97 o 
  22   8  -2       11.15       27.50     54.54 o 
   1   9  -2     3768.21     3667.13    131.16 o 
   2   9  -2     2760.81     2666.91     83.10 o 
   3   9  -2      770.68      856.75     65.59 o 
   4   9  -2      590.61      554.25     36.66 o 
   5   9  -2     2513.37     2508.84     78.15 o 
   6   9  -2      453.22      463.76     45.49 o 
   7   9  -2     1874.01     1956.35     90.67 o 
   8   9  -2      239.66      300.93     39.64 o 
   9   9  -2     1449.43     1361.86     77.90 o 
  10   9  -2     1338.39     1206.10     76.10 o 
  11   9  -2      366.05      494.10     93.70 o 
  12   9  -2      711.44      712.68    100.38 o 
  13   9  -2      573.56      560.54     68.52 o 
  14   9  -2     1842.42     1919.38    120.92 o 
  15   9  -2      564.60      542.88     71.54 o 
  16   9  -2      285.66      246.46     55.18 o 
  17   9  -2      172.45      230.50     60.28 o 
  18   9  -2      481.36      515.13     76.60 o 
  19   9  -2      410.34      525.45     76.14 o 
  20   9  -2       86.14       25.19     71.28 o 
  21   9  -2      520.95      579.50     83.41 o 
   0  10  -2       47.74       45.62     33.11 o 
   1  10  -2     4363.22     4081.88    115.92 o 
   2  10  -2      388.97      419.45     38.25 o 
   3  10  -2     3084.21     3090.11     91.83 o 
   4  10  -2       45.85       32.81     22.58 o 
   5  10  -2      599.83      549.96     42.78 o 
   6  10  -2      467.65      444.17     40.58 o 
   7  10  -2      800.67      832.96     81.87 o 
   8  10  -2       57.36      124.14     35.92 o 
   9  10  -2     2517.40     2158.02    127.82 o 
  10  10  -2      366.56      408.40     80.97 o 
  11  10  -2      667.93      756.79     79.96 o 
  12  10  -2        9.77       35.85     42.29 o 
  13  10  -2      869.27      905.58     88.23 o 
  14  10  -2      248.32      234.62     82.60 o 
  15  10  -2      800.21      809.91     86.05 o 
  16  10  -2        1.40       26.09     49.15 o 
  17  10  -2      874.26      896.74     94.19 o 
  18  10  -2       53.57       97.93     58.45 o 
  19  10  -2      338.84      406.52     76.59 o 
  20  10  -2       40.25       -6.05     52.26 o 
   1  11  -2      994.89     1004.94     52.66 o 
   2  11  -2      763.84      864.18     47.87 o 
   3  11  -2      686.77      633.45     52.93 o 
   4  11  -2       34.79       50.80     66.75 o 
   5  11  -2      488.13      542.11     54.22 o 
   6  11  -2     1009.89     1117.86     71.99 o 
   7  11  -2     1110.66     1085.58     74.60 o 
   8  11  -2       30.76       37.01     43.58 o 
   9  11  -2      963.51      985.46     72.43 o 
  10  11  -2      973.72      920.62     73.39 o 
  11  11  -2      423.06      502.79     56.96 o 
  12  11  -2      469.80      395.02     68.35 o 
  13  11  -2      837.45      893.57     90.54 o 
  14  11  -2      476.08      532.63     76.18 o 
  15  11  -2      447.91      442.72     74.86 o 
  16  11  -2      141.77      147.99     56.36 o 
  17  11  -2      175.63      299.41     64.25 o 
  18  11  -2      137.64      201.48     66.80 o 
   0  12  -2     2568.53     2720.90    180.10 o 
   1  12  -2      535.22      625.32     49.71 o 
   2  12  -2        2.42       23.60     32.63 o 
   3  12  -2     1063.91     1169.26     73.88 o 
   4  12  -2     2451.95     2584.58    137.41 o 
   5  12  -2       11.31       47.28     37.96 o 
   6  12  -2        9.32       44.79     36.88 o 
   7  12  -2      306.80      326.14     49.89 o 
   8  12  -2     2005.42     2226.47    134.69 o 
   9  12  -2       71.24       92.67     39.02 o 
  10  12  -2       10.61       39.18     40.74 o 
  11  12  -2      369.53      332.02     55.03 o 
  12  12  -2     3370.72     3269.27    177.20 o 
  13  12  -2       65.69      144.80     59.67 o 
  14  12  -2        0.04      -51.36     51.36 o 
  15  12  -2      439.78      492.37     79.97 o 
  16  12  -2      299.89      433.74     76.81 o 
  17  12  -2        6.75       52.11     57.06 o 
   1  13  -2     1503.19     1600.82    194.11 o 
   2  13  -2     2784.05     3059.70    165.26 o 
   3  13  -2     1641.24     1692.14    113.59 o 
   4  13  -2      198.04      205.32     44.22 o 
   5  13  -2      328.77      450.32     65.59 o 
   6  13  -2      175.25      260.18     49.76 o 
   7  13  -2     1054.61     1036.35     77.34 o 
   8  13  -2      321.77      340.05     55.26 o 
   9  13  -2      850.23      908.13    124.03 o 
  10  13  -2     1205.89     1206.60     87.65 o 
  11  13  -2      839.05      836.92     88.64 o 
  12  13  -2      343.10      247.82    106.82 o 
  13  13  -2      678.86      850.44     93.74 o 
  14  13  -2     1153.18     1070.03    108.24 o 
  15  13  -2     1386.45     1550.90    128.21 o 
   0  14  -2       43.07      193.17    102.44 o 
   1  14  -2     1347.38     1151.32    125.64 o 
   2  14  -2      672.60      721.01     81.80 o 
   3  14  -2     1265.17     1322.71    137.19 o 
   4  14  -2        5.50      -25.43     47.88 o 
   5  14  -2      502.49      561.44    126.92 o 
   6  14  -2      466.38      507.16    106.23 o 
   7  14  -2      618.12      679.15    116.92 o 
   8  14  -2       18.63       53.85     51.35 o 
   9  14  -2      519.54      507.38     74.51 o 
  10  14  -2      264.64      278.61     59.86 o 
  11  14  -2      741.84      710.75    120.86 o 
  12  14  -2        1.29       13.47     55.67 o 
   1  15  -2      575.30      588.73    102.39 o 
   2  15  -2      389.97      401.77     87.70 o 
   3  15  -2      249.04      221.17    149.16 o 
   4  15  -2        7.00       74.97     55.46 o 
   5  15  -2      106.43       79.68     67.68 o 
   6  15  -2      245.70      196.12     90.01 o 
   7  15  -2      534.12      525.38     84.84 o 
   8  15  -2        4.87       55.44     69.71 o 
   9  15  -2      456.56      454.25     99.51 o 
   0  16  -2      533.39      725.20    147.95 o 
   1  16  -2       71.18      150.85     81.86 o 
   2   0  -1    69161.88    80261.41   1972.69 o 
   4   0  -1       73.57       66.10     14.96 o 
   6   0  -1     3534.68     3473.33    131.23 o 
   8   0  -1        1.06       14.57     15.93 o 
  10   0  -1    31288.64    33803.13   1084.86 o 
  12   0  -1        7.93        0.10     21.22 o 
  14   0  -1       93.48      108.06     30.76 o 
  16   0  -1       90.40      140.52     49.58 o 
  18   0  -1    16424.61    16448.56    471.47 o 
  20   0  -1       25.84       -1.50     66.24 o 
  22   0  -1      390.79      659.41    121.52 o 
  24   0  -1        1.75       87.42     92.83 o 
  26   0  -1     1792.48     1927.76    240.18 o 
   0   1  -1    43129.23    51156.86   1293.06 o 
   1   1  -1    22012.07    24193.84    540.01 o 
   2   1  -1     3437.59     3718.76     81.40 o 
   3   1  -1     5355.15     5662.88    114.18 o 
   4   1  -1     4265.07     4391.57     90.05 o 
   5   1  -1     2338.67     2380.88     52.75 o 
   6   1  -1     3433.75     3554.80     78.85 o 
   7   1  -1     2126.65     1979.58     53.40 o 
   8   1  -1     8356.90     8667.67    171.26 o 
   9   1  -1     7769.64     8274.00    164.64 o 
  10   1  -1      150.44      145.41     18.57 o 
  11   1  -1     3568.98     3727.50     91.92 o 
  12   1  -1     1822.70     1769.55     57.25 o 
  13   1  -1      449.04      477.54     30.61 o 
  14   1  -1      663.23      730.57     38.78 o 
  15   1  -1     3129.99     3087.15     98.74 o 
  16   1  -1     4018.06     4202.42    124.49 o 
  17   1  -1      985.95     1036.83     56.70 o 
  18   1  -1      224.34      265.43     45.57 o 
  19   1  -1      339.45      292.96     42.78 o 
  20   1  -1     1198.75     1205.50     75.77 o 
  21   1  -1      564.22      548.29     82.08 o 
  22   1  -1      152.93      160.96     63.77 o 
  23   1  -1      439.31      470.18     84.97 o 
  24   1  -1      855.41      616.69    100.70 o 
  25   1  -1      612.68      647.86    162.60 o 
  26   1  -1      321.33      338.49     90.75 o 
   1   2  -1     2782.05     3079.21     98.86 o 
   2   2  -1        2.40       10.09     11.01 o 
   3   2  -1     5281.09     5506.39    114.47 o 
   4   2  -1     9393.57    10545.40    248.22 o 
   5   2  -1      532.33      494.46     22.06 o 
   6   2  -1        8.05        0.92     10.45 o 
   7   2  -1     6850.37     7089.18    142.40 o 
   8   2  -1     2871.15     3049.45     74.04 o 
   9   2  -1    13813.82    14255.11    279.65 o 
  10   2  -1       21.33       14.39     14.93 o 
  11   2  -1     4055.21     4085.75     99.32 o 
  12   2  -1     3404.23     3649.55     93.37 o 
  13   2  -1     2160.19     2173.57     65.50 o 
  14   2  -1       15.69       25.56     19.48 o 
  15   2  -1      460.35      494.23     34.51 o 
  16   2  -1     1167.48     1280.79     53.75 o 
  17   2  -1      360.17      353.52     37.12 o 
  18   2  -1       94.58      105.13     32.74 o 
  19   2  -1      501.18      506.00     52.24 o 
  20   2  -1      823.87      916.11     84.71 o 
  21   2  -1     1622.54     1738.71    141.82 o 
  22   2  -1       22.61      121.44     58.30 o 
  23   2  -1      598.68      603.13     90.91 o 
  24   2  -1     1516.76     1559.77    144.17 o 
  25   2  -1      606.18      807.01    191.21 o 
   0   3  -1     2806.37     2837.47    111.30 o 
   1   3  -1     5798.67     6148.07    146.60 o 
   2   3  -1    12135.63    12835.65    297.93 o 
   3   3  -1     9096.34     9207.74    200.19 o 
   4   3  -1     4639.81     4391.64    103.73 o 
   5   3  -1     1537.94     1349.11     50.49 o 
   6   3  -1      132.26      125.48     18.47 o 
   7   3  -1      157.71      121.27     16.14 o 
   8   3  -1      611.90      485.63     24.61 o 
   9   3  -1     1048.38      995.68     37.07 o 
  10   3  -1       25.89       15.43     14.70 o 
  11   3  -1     2640.02     2614.93     71.84 o 
  12   3  -1     5175.73     5428.31    124.63 o 
  13   3  -1     2665.41     2696.65     77.78 o 
  14   3  -1     1129.99     1117.52     47.03 o 
  15   3  -1      879.66      869.70     42.76 o 
  16   3  -1      331.09      314.14     35.11 o 
  17   3  -1      762.90      773.63     56.90 o 
  18   3  -1      910.56      877.24     63.01 o 
  19   3  -1      395.66      466.06     50.94 o 
  20   3  -1      672.38      692.21     61.11 o 
  21   3  -1      336.72      332.88     73.16 o 
  22   3  -1       92.97      121.68     43.21 o 
  23   3  -1       88.77      143.49     53.86 o 
  24   3  -1      470.95      611.54    111.08 o 
  25   3  -1      301.70      333.01    117.01 o 
   1   4  -1     4941.07     4956.49    130.53 o 
   2   4  -1    11148.33    11311.21    235.57 o 
   3   4  -1      396.82      517.52     37.68 o 
   4   4  -1        9.77       11.17     21.06 o 
   5   4  -1     3852.36     3996.10     95.02 o 
   6   4  -1      840.57      600.08     35.19 o 
   7   4  -1      726.99      677.60     38.41 o 
   8   4  -1        2.70       12.60     18.44 o 
   9   4  -1      202.02      240.27     21.64 o 
  10   4  -1     1147.64     1071.99     41.18 o 
  11   4  -1      828.09      815.38     35.58 o 
  12   4  -1        7.81       33.08     17.76 o 
  13   4  -1      179.37      188.43     22.26 o 
  14   4  -1     6024.98     6223.87    161.46 o 
  15   4  -1     1589.93     1534.89     70.32 o 
  16   4  -1       44.71       46.49     30.47 o 
  17   4  -1        0.98       -8.67     42.72 o 
  18   4  -1      578.61      630.54     56.79 o 
  19   4  -1      216.51      207.76     41.20 o 
  20   4  -1       50.83      104.38     40.92 o 
  21   4  -1        0.67       33.02     48.67 o 
  22   4  -1     2918.32     3192.28    331.88 o 
  23   4  -1        7.53       14.27     46.68 o 
  24   4  -1        1.73       97.40     67.17 o 
  25   4  -1       14.86      -60.68     82.46 o 
   0   5  -1    11062.62    12157.60    398.30 o 
   1   5  -1     6128.87     6273.21    153.06 o 
   2   5  -1      850.52      850.01     36.26 o 
   3   5  -1     2993.84     2908.79     81.07 o 
   4   5  -1     3666.61     3304.12     91.41 o 
   5   5  -1      457.40      364.03     24.22 o 
   6   5  -1      166.71      181.64     23.09 o 
   7   5  -1      554.42      567.60     34.24 o 
   8   5  -1     3892.24     3904.28    118.88 o 
   9   5  -1     2300.83     2342.97     85.30 o 
  10   5  -1      154.22      140.85     19.88 o 
  11   5  -1     1087.15     1063.74     44.24 o 
  12   5  -1     3510.94     3203.58    117.53 o 
  13   5  -1     2045.08     1991.52     94.77 o 
  14   5  -1       35.21        1.98     33.30 o 
  15   5  -1      796.89      839.25     58.72 o 
  16   5  -1     1497.56     1496.29     81.65 o 
  17   5  -1      966.41      978.98     67.11 o 
  18   5  -1       78.35      108.89     37.95 o 
  19   5  -1      770.90      766.03     76.49 o 
  20   5  -1     3115.09     3137.70    198.83 o 
  21   5  -1      873.58      850.34     86.02 o 
  22   5  -1       61.85       57.43     50.61 o 
  23   5  -1      205.25      293.86     81.16 o 
  24   5  -1       88.86      162.17     70.08 o 
   1   6  -1     8375.26     8695.63    197.36 o 
   2   6  -1       15.88       16.78     15.45 o 
   3   6  -1    11305.23    11476.85    258.12 o 
   4   6  -1      941.26     1028.32     42.80 o 
   5   6  -1     4005.29     3833.18     99.78 o 
   6   6  -1        0.32       12.99     16.31 o 
   7   6  -1     3314.41     3123.86    125.80 o 
   8   6  -1     1084.63     1082.19     53.21 o 
   9   6  -1     2995.08     2816.99    113.50 o 
  10   6  -1       12.23        8.27     30.14 o 
  11   6  -1     5204.14     5060.95    157.82 o 
  12   6  -1      294.96      286.32     35.84 o 
  13   6  -1     5748.70     5575.84    178.21 o 
  14   6  -1        2.14       -9.09     26.61 o 
  15   6  -1      779.59      718.83     69.87 o 
  16   6  -1      257.92      300.91     54.14 o 
  17   6  -1     1658.61     1683.38    143.71 o 
  18   6  -1       16.76       37.15     41.11 o 
  19   6  -1      796.41      783.95    115.24 o 
  20   6  -1      216.19      251.37     57.34 o 
  21   6  -1     1570.77     1596.27    117.30 o 
  22   6  -1        3.36        8.95     48.82 o 
  23   6  -1      501.35      653.73    111.81 o 
  24   6  -1      226.27      195.22     64.09 o 
   0   7  -1     2661.17     2436.56    114.27 o 
   1   7  -1     6152.05     6226.53    154.42 o 
   2   7  -1     6206.94     6002.64    149.17 o 
   3   7  -1     2447.41     2428.01     68.83 o 
   4   7  -1     4058.95     4008.24     98.61 o 
   5   7  -1     1702.29     1633.24     59.25 o 
   6   7  -1       83.96       92.90     20.99 o 
   7   7  -1      819.00      796.42     38.53 o 
   8   7  -1     2491.17     2497.15     97.71 o 
   9   7  -1     1337.20     1473.50     88.56 o 
  10   7  -1      179.40      139.75     36.67 o 
  11   7  -1     1706.24     1635.66     97.64 o 
  12   7  -1     5361.41     5003.29    198.38 o 
  13   7  -1     2715.31     2428.50    130.14 o 
  14   7  -1      385.89      393.52     54.50 o 
  15   7  -1     1108.97     1086.40     87.10 o 
  16   7  -1      360.38      374.12     59.54 o 
  17   7  -1      319.98      471.69     64.01 o 
  18   7  -1     1002.86     1071.22     94.89 o 
  19   7  -1       45.94       52.13     47.77 o 
  20   7  -1      627.95      721.29     83.70 o 
  21   7  -1      619.23      810.37     99.06 o 
  22   7  -1      121.27      172.08     58.64 o 
  23   7  -1      811.92      841.50     93.86 o 
   1   8  -1     2167.59     2251.21     68.62 o 
   2   8  -1     3754.95     3357.41    103.42 o 
   3   8  -1     1511.70     1461.52     68.83 o 
   4   8  -1        0.09       -6.16     17.14 o 
   5   8  -1     1307.67     1289.85     50.64 o 
   6   8  -1     4048.29     4074.35    110.79 o 
   7   8  -1     1334.93     1160.37     64.21 o 
   8   8  -1        0.04        4.75     27.33 o 
   9   8  -1       58.05       77.31     31.60 o 
  10   8  -1     5948.41     5876.13    221.77 o 
  11   8  -1     2194.85     2215.07    137.29 o 
  12   8  -1        5.97       44.16     34.15 o 
  13   8  -1       39.91       68.26     40.98 o 
  14   8  -1     1355.79     1505.36    104.92 o 
  15   8  -1     2169.62     1966.55    122.95 o 
  16   8  -1        6.31       20.27     42.10 o 
  17   8  -1        5.69       -6.43     40.97 o 
  18   8  -1     1408.27     1431.48    111.83 o 
  19   8  -1      817.74      675.45     80.07 o 
  20   8  -1       13.71       22.24     53.78 o 
  21   8  -1       39.37       -4.24     48.70 o 
  22   8  -1     1196.15     1147.71    110.86 o 
   0   9  -1     8272.51     7880.65    309.83 o 
   1   9  -1     2461.10     2455.59     77.16 o 
   2   9  -1      370.99      345.43     29.55 o 
   3   9  -1      761.64      756.44     51.94 o 
   4   9  -1      776.50      780.75     40.33 o 
   5   9  -1      488.23      469.29     33.83 o 
   6   9  -1      843.87      840.02     48.71 o 
   7   9  -1       37.98       34.28     24.56 o 
   8   9  -1     1776.38     1579.73     80.60 o 
   9   9  -1      204.62      225.27     47.26 o 
  10   9  -1      936.60      896.43     76.91 o 
  11   9  -1     1547.88     1512.44    102.01 o 
  12   9  -1      593.65      627.90     68.53 o 
  13   9  -1      801.95      819.85     80.30 o 
  14   9  -1      242.09      159.30     49.81 o 
  15   9  -1      295.27      367.77     63.70 o 
  16   9  -1      741.95      743.50     82.43 o 
  17   9  -1      267.37      247.26    106.68 o 
  18   9  -1        7.00       77.00     51.36 o 
  19   9  -1      201.21      231.50     58.80 o 
  20   9  -1      451.37      485.48     75.09 o 
  21   9  -1      120.90        6.38     62.43 o 
   1  10  -1     7821.07     7903.68    199.32 o 
   2  10  -1       54.47       38.58     22.38 o 
   3  10  -1     1129.91     1161.21     51.46 o 
   4  10  -1      412.95      402.91     36.14 o 
   5  10  -1      849.67      796.37     57.13 o 
   6  10  -1       20.49       22.83     28.94 o 
   7  10  -1      450.57      478.65     48.87 o 
   8  10  -1      395.38      461.40     69.58 o 
   9  10  -1     3247.51     3269.43    156.17 o 
  10  10  -1       36.13       33.09     34.51 o 
  11  10  -1      268.89      337.84     55.71 o 
  12  10  -1      448.73      411.52     65.29 o 
  13  10  -1      618.12      617.26    106.13 o 
  14  10  -1       18.31       49.46     42.89 o 
  15  10  -1     1132.11     1157.41     99.99 o 
  16  10  -1      235.35      283.45     64.91 o 
  17  10  -1     2005.57     2127.07    140.15 o 
  18  10  -1        0.71       -2.77     52.38 o 
  19  10  -1      394.90      455.29     78.38 o 
  20  10  -1       43.70       71.35     83.59 o 
   0  11  -1     3564.80     3538.98    147.79 o 
   1  11  -1     1297.35     1312.71     62.81 o 
   2  11  -1      599.49      567.11     44.45 o 
   3  11  -1        3.33       21.03     27.50 o 
   4  11  -1       44.68       20.57     30.12 o 
   5  11  -1      334.96      346.01     53.95 o 
   6  11  -1      888.78      879.55     63.88 o 
   7  11  -1      633.63      727.84     60.28 o 
   8  11  -1     2437.13     2523.57    113.55 o 
   9  11  -1      951.48     1024.17    100.04 o 
  10  11  -1     1339.28     1275.82     81.04 o 
  11  11  -1     2798.85     2591.28    119.77 o 
  12  11  -1      677.74      665.03     79.49 o 
  13  11  -1       67.25      103.00     55.15 o 
  14  11  -1      242.95      266.49     66.65 o 
  15  11  -1        6.14       21.15     49.70 o 
  16  11  -1      556.18      623.13     82.49 o 
  17  11  -1      722.36      762.04     93.30 o 
  18  11  -1       43.17      -24.31     61.08 o 
  19  11  -1      152.31      110.35     70.33 o 
   1  12  -1      992.14      962.97     67.98 o 
   2  12  -1      956.31      980.46     68.83 o 
   3  12  -1      933.89      909.32     66.02 o 
   4  12  -1       13.31       10.68     35.66 o 
   5  12  -1      361.21      398.76     47.08 o 
   6  12  -1     5440.84     5544.17    221.94 o 
   7  12  -1      797.19      778.11     65.79 o 
   8  12  -1        6.34       29.78     37.03 o 
   9  12  -1       88.06      131.35     40.84 o 
  10  12  -1     5511.27     5441.22    230.64 o 
  11  12  -1      688.02      676.50     91.07 o 
  12  12  -1        9.28       -9.10     50.41 o 
  13  12  -1       76.16      124.92     59.01 o 
  14  12  -1      136.47      185.47     62.32 o 
  15  12  -1      704.26      795.85     94.46 o 
  16  12  -1       23.81       48.85     58.87 o 
  17  12  -1        3.51        9.35     59.03 o 
   0  13  -1     1422.65     1492.14    130.00 o 
   1  13  -1     1457.53     1452.76    104.58 o 
   2  13  -1      636.20      587.36     69.67 o 
   3  13  -1     1415.24     1460.51    107.34 o 
   4  13  -1     2091.56     2122.74    230.97 o 
   5  13  -1      191.01      201.59     55.57 o 
   6  13  -1      572.23      590.83     72.78 o 
   7  13  -1      272.21      227.21     67.51 o 
   8  13  -1      561.34      527.05     58.11 o 
   9  13  -1      198.78      271.09     66.30 o 
  10  13  -1      220.30      215.65     60.39 o 
  11  13  -1      887.52      780.68     84.07 o 
  12  13  -1      987.50     1167.51    129.81 o 
  13  13  -1      321.05      292.10     66.56 o 
  14  13  -1      249.83      273.43     70.81 o 
  15  13  -1      631.72      646.20     90.92 o 
   1  14  -1     1053.32     1165.52     95.90 o 
   2  14  -1        9.27       45.23     48.67 o 
   3  14  -1     2033.69     1983.68    127.76 o 
   4  14  -1      384.49      443.24     67.63 o 
   5  14  -1      653.77      733.94     80.15 o 
   6  14  -1        2.41       18.21     49.00 o 
   7  14  -1      138.38      228.47     58.79 o 
   8  14  -1        2.82       67.59     71.87 o 
   9  14  -1      136.96       42.85     62.37 o 
  10  14  -1        6.22       -9.87    109.95 o 
  11  14  -1      790.41      835.26    116.73 o 
  12  14  -1      703.86      733.82     92.21 o 
  13  14  -1     2335.67     2284.80    173.44 o 
   0  15  -1      112.43       53.47     83.52 o 
   1  15  -1       46.66       79.62     79.99 o 
   2  15  -1      164.48      201.11    172.29 o 
   3  15  -1      423.59      512.32     77.00 o 
   4  15  -1      830.90      795.46     91.54 o 
   5  15  -1      685.33      603.42     81.87 o 
   6  15  -1       67.60       68.53     70.41 o 
   7  15  -1      223.37      316.01    117.01 o 
   8  15  -1      191.93      296.13    141.57 o 
   9  15  -1       52.35      -21.43     71.62 o 
   1  16  -1       13.33       -8.12     86.07 o 
   2  16  -1      393.68      468.16     86.22 o 
   3  16  -1      120.90      191.03     83.14 o 
   2   0   0        0.60       -7.18      7.18 o 
   4   0   0    41521.26    47021.83   1445.31 o 
   6   0   0        4.73       -8.98     13.60 o 
   8   0   0     4944.17     4211.92    134.86 o 
  10   0   0       10.42      -17.22     22.20 o 
  12   0   0     2666.38     2647.22    106.27 o 
  14   0   0       47.14       37.30     29.06 o 
  16   0   0    27426.75    27976.13    760.25 o 
  18   0   0      105.05       76.01     37.16 o 
  20   0   0       25.14       42.36     49.05 o 
  22   0   0       10.59      -15.92     73.75 o 
  24   0   0      703.17      550.21    130.38 o 
  26   0   0      125.26      112.05    108.45 o 
   1   1   0     9598.29    10825.45    182.99 o 
   2   1   0     8931.75    10255.99    205.94 o 
   3   1   0      545.67      600.30     18.11 o 
   4   1   0     1500.61     1414.25     38.97 o 
   5   1   0     1244.60     1275.29     35.03 o 
   6   1   0      711.48      644.85     24.67 o 
   7   1   0      761.55      725.48     27.96 o 
   8   1   0       20.47       34.78     13.28 o 
   9   1   0     7369.97     7423.56    154.63 o 
  10   1   0    16937.39    18280.50    349.14 o 
  11   1   0     4716.40     4659.91    109.83 o 
  12   1   0        0.64       24.97     16.82 o 
  13   1   0      151.69      111.08     19.64 o 
  14   1   0      627.37      623.79     39.84 o 
  15   1   0       33.87       31.85     20.87 o 
  16   1   0      828.66      830.55     51.24 o 
  17   1   0     3657.77     3794.66    108.29 o 
  18   1   0     1834.35     1694.81     87.30 o 
  19   1   0     1301.78     1472.23     72.58 o 
  20   1   0       77.67      107.01     34.24 o 
  21   1   0      311.82      361.71     57.93 o 
  22   1   0      610.15      491.74     66.63 o 
  23   1   0       23.98       30.11     58.75 o 
  24   1   0       15.32       -4.50     59.85 o 
  25   1   0      111.33      191.31     74.55 o 
  26   1   0     1074.90     1286.78    185.96 o 
   0   2   0        8.72       10.14      9.22 o 
   1   2   0     2565.31     2945.34     80.24 o 
   2   2   0     6185.44     6713.18    141.58 o 
   3   2   0     1688.10     1733.72     39.60 o 
   4   2   0        0.86       -8.63      8.63 o 
   5   2   0      173.11      144.09     12.76 o 
   6   2   0      803.44      755.54     26.72 o 
   7   2   0     7399.97     7696.22    154.99 o 
   8   2   0       76.50      117.04     14.68 o 
   9   2   0    17585.76    18516.54    351.22 o 
  10   2   0     1040.31     1073.96     40.01 o 
  11   2   0     5702.07     5689.58    128.45 o 
  12   2   0       72.71       51.70     18.39 o 
  13   2   0     1564.07     1449.92     52.85 o 
  14   2   0     2592.98     2483.99     75.54 o 
  15   2   0      338.74      331.82     30.20 o 
  16   2   0       53.32       49.97     23.03 o 
  17   2   0      169.07      135.16     34.72 o 
  18   2   0     1938.10     2051.86    120.69 o 
  19   2   0      489.17      493.23     58.60 o 
  20   2   0       39.94       53.02     34.36 o 
  21   2   0     1800.73     1729.00    112.13 o 
  22   2   0      919.85      924.59     86.83 o 
  23   2   0      809.75      733.29     81.41 o 
  24   2   0       32.44       66.07     63.66 o 
  25   2   0      714.27      954.86    123.36 o 
  26   2   0       18.46      -70.72     70.72 o 
   1   3   0     5569.31     5547.20    120.92 o 
   2   3   0     6862.04     6926.52    148.66 o 
   3   3   0     1717.23     1636.72     45.56 o 
   4   3   0      129.12      119.74     12.86 o 
   5   3   0     1785.69     1746.34     44.95 o 
   6   3   0     2869.10     2716.40     64.34 o 
   7   3   0     1706.87     1639.30     56.44 o 
   8   3   0      938.41     1055.74     35.24 o 
   9   3   0       12.33       21.01     12.65 o 
  10   3   0      639.90      521.32     26.87 o 
  11   3   0      420.58      414.22     26.09 o 
  12   3   0      199.58      207.13     21.90 o 
  13   3   0     1283.16     1314.79     49.38 o 
  14   3   0      831.29      858.28     40.64 o 
  15   3   0      361.88      342.80     34.39 o 
  16   3   0      273.57      297.83     34.58 o 
  17   3   0      195.86      213.25     32.93 o 
  18   3   0      150.67      138.76     30.61 o 
  19   3   0       14.34        4.03     30.06 o 
  20   3   0        1.40       16.19     35.53 o 
  21   3   0      413.77      510.37     57.51 o 
  22   3   0      808.99      928.38     75.47 o 
  23   3   0     1332.99     1396.77    109.18 o 
  24   3   0      654.29      727.02     88.08 o 
  25   3   0       99.49      220.23     73.69 o 
   0   4   0     7980.09     8910.00    245.76 o 
   1   4   0     7603.66     7759.75    153.46 o 
   2   4   0       19.10       20.18      9.97 o 
   3   4   0        4.47       11.75     12.15 o 
   4   4   0    36355.30    36257.67    722.29 o 
   5   4   0     5458.94     5844.56    134.05 o 
   6   4   0        0.31       -1.43     16.16 o 
   7   4   0      346.22      382.94     30.96 o 
   8   4   0     1004.91     1396.39     57.16 o 
   9   4   0      200.05      174.80     23.03 o 
  10   4   0       41.07       38.58     18.16 o 
  11   4   0      504.49      575.67     36.64 o 
  12   4   0    12804.66    12620.67    285.79 o 
  13   4   0       37.64       43.10     22.83 o 
  14   4   0       14.92        3.67     24.30 o 
  15   4   0     2471.62     2589.50     92.86 o 
  16   4   0       42.32       60.11     26.73 o 
  17   4   0       14.58      -18.01     24.02 o 
  18   4   0        4.21       -4.89     65.48 o 
  19   4   0      674.06      770.51     63.31 o 
  20   4   0     4213.24     4288.78    164.01 o 
  21   4   0        1.77       15.76     36.47 o 
  22   4   0       28.68       43.26     44.03 o 
  23   4   0       21.62       83.33     46.64 o 
  24   4   0      265.05      222.80     81.62 o 
  25   4   0        1.72       33.35     80.66 o 
   1   5   0      245.40      276.81     18.97 o 
   2   5   0     4355.24     4345.18    105.81 o 
   3   5   0     1378.47     1200.93     38.84 o 
   4   5   0      571.88      552.16     28.42 o 
   5   5   0     1474.36     1286.35     45.44 o 
   6   5   0     1675.54     1412.98     48.05 o 
   7   5   0     3970.25     4027.86    122.02 o 
   8   5   0      487.64      534.76     37.45 o 
   9   5   0     1003.32     1005.51     55.70 o 
  10   5   0     3273.70     3271.53    112.53 o 
  11   5   0     3009.91     2791.98     93.26 o 
  12   5   0      918.96      937.30     48.84 o 
  13   5   0     1622.15     1527.91     65.83 o 
  14   5   0     1980.68     1906.95     76.52 o 
  15   5   0       20.11       63.01     27.29 o 
  16   5   0      361.74      335.64     43.38 o 
  17   5   0       23.84       -9.58     30.85 o 
  18   5   0      956.75      854.99     65.47 o 
  19   5   0      958.36      984.50     71.22 o 
  20   5   0       11.53       44.69     36.49 o 
  21   5   0     1674.80     1460.35    110.93 o 
  22   5   0     1380.23     1586.74    118.05 o 
  23   5   0      404.28      479.37     73.88 o 
  24   5   0       40.11      -31.08     79.80 o 
   0   6   0        0.04      -19.06     19.06 o 
   1   6   0     9248.52     9866.97    198.43 o 
   2   6   0     2506.89     2287.42     62.49 o 
   3   6   0    13402.06    13179.33    282.45 o 
   4   6   0        5.26      -12.32     13.37 o 
   5   6   0     3746.63     3505.09     94.36 o 
   6   6   0        3.01       -9.37     22.24 o 
   7   6   0     2328.54     2348.50     71.33 o 
   8   6   0        0.75       -9.17     24.59 o 
   9   6   0     2064.76     1919.59     80.85 o 
  10   6   0        8.71       12.89     23.37 o 
  11   6   0     4495.40     4360.71    143.61 o 
  12   6   0       36.47       19.56     28.66 o 
  13   6   0     4726.05     4364.65    149.39 o 
  14   6   0     1078.17     1036.88     66.36 o 
  15   6   0      670.31      620.06     55.87 o 
  16   6   0        2.15       -2.67     30.03 o 
  17   6   0      285.98      229.43     42.10 o 
  18   6   0     1051.27     1040.98     90.15 o 
  19   6   0      735.70      807.80     82.23 o 
  20   6   0       34.94       36.50     48.26 o 
  21   6   0      957.51      974.24    122.99 o 
  22   6   0      122.11      183.95     56.28 o 
  23   6   0      737.31      836.46     92.98 o 
  24   6   0       32.04      -12.64     53.19 o 
   1   7   0       49.03       44.47     16.66 o 
   2   7   0     7142.89     7190.79    155.14 o 
   3   7   0     9807.30     9969.28    224.69 o 
   4   7   0        6.28       -8.44     14.87 o 
   5   7   0     1197.12     1171.86     47.37 o 
   6   7   0      813.09      714.97     34.22 o 
   7   7   0      616.06      670.10     46.17 o 
   8   7   0        2.96      -18.12     18.12 o 
   9   7   0      983.30     1003.75     66.15 o 
  10   7   0     2558.30     2420.75     96.68 o 
  11   7   0     4718.01     4353.30    145.21 o 
  12   7   0      821.31      750.74     69.83 o 
  13   7   0     3960.20     3874.69    139.79 o 
  14   7   0     4187.97     4193.71    183.43 o 
  15   7   0       10.18      -25.06     39.33 o 
  16   7   0      121.14       70.30     51.83 o 
  17   7   0       95.46       88.38     43.73 o 
  18   7   0       84.11      110.74     45.69 o 
  19   7   0     1574.32     1640.19    118.42 o 
  20   7   0      177.09      147.33     51.95 o 
  21   7   0      672.11      719.12     81.70 o 
  22   7   0     1134.91     1204.11    108.79 o 
  23   7   0      128.77      167.67     60.70 o 
   0   8   0     9355.79     8411.77    255.83 o 
   1   8   0     3852.75     3685.51     94.90 o 
   2   8   0       53.35       50.55     20.12 o 
   3   8   0     1156.59     1147.01     45.79 o 
   4   8   0      222.60       98.19     25.09 o 
   5   8   0     2561.84     2455.23     78.05 o 
   6   8   0       32.69       25.82     17.15 o 
   7   8   0     1169.34     1138.28     69.55 o 
   8   8   0     9483.83     9050.99    218.68 o 
   9   8   0      107.04      127.98     33.40 o 
  10   8   0        0.54       30.95     34.70 o 
  11   8   0     1759.10     1759.99    120.52 o 
  12   8   0     4084.49     3705.35    168.02 o 
  13   8   0        0.00        9.48     36.43 o 
  14   8   0        5.71       20.44     38.18 o 
  15   8   0     2087.97     1985.81    124.24 o 
  16   8   0      483.36      516.86     68.56 o 
  17   8   0       54.85       54.16     49.87 o 
  18   8   0        0.45       21.52     50.36 o 
  19   8   0     1030.84      922.85     93.87 o 
  20   8   0      852.24      933.43     95.66 o 
  21   8   0       32.85      144.10     56.93 o 
  22   8   0        2.84      -41.26     54.03 o 
   1   9   0     2920.54     2746.60     80.41 o 
   2   9   0     4216.02     4008.93    104.46 o 
   3   9   0     1227.83     1155.19     49.35 o 
   4   9   0      487.55      536.14     45.85 o 
   5   9   0      177.74      170.03     25.77 o 
   6   9   0       24.98       12.82     22.73 o 
   7   9   0      405.63      350.56     40.97 o 
   8   9   0       42.89       51.91     31.51 o 
   9   9   0     2294.23     2296.68    100.07 o 
  10   9   0     1665.98     1512.32     81.66 o 
  11   9   0      280.64      280.46     56.33 o 
  12   9   0      330.94      332.28     57.97 o 
  13   9   0       73.79       99.94     44.79 o 
  14   9   0      139.53      140.96     50.34 o 
  15   9   0     1184.60      978.03     90.88 o 
  16   9   0      184.79      158.71     54.82 o 
  17   9   0      679.31      678.47     82.34 o 
  18   9   0      898.33     1057.69    150.52 o 
  19   9   0      163.51      229.60     61.23 o 
  20   9   0        8.87       19.63     71.65 o 
  21   9   0       21.71      136.85     57.32 o 
   0  10   0       11.90       38.96     49.55 o 
   1  10   0     8515.87     8537.13    190.77 o 
   2  10   0      778.94      789.01     41.62 o 
   3  10   0       88.30      129.72     27.93 o 
   4  10   0        0.35      -11.24     27.21 o 
   5  10   0      769.02      709.60     45.96 o 
   6  10   0      431.53      272.15    119.83 o 
   7  10   0      180.21      232.24     37.91 o 
   8  10   0       56.88       67.71     32.63 o 
   9  10   0     2929.49     2919.94    121.56 o 
  10  10   0        5.50      -10.86     31.09 o 
  11  10   0      391.31      403.66     60.64 o 
  12  10   0        4.09       75.37     43.98 o 
  13  10   0      106.25       90.46     51.54 o 
  14  10   0      233.82      202.40     68.45 o 
  15  10   0      901.90      971.31     93.69 o 
  16  10   0        8.26      -23.35     48.95 o 
  17  10   0     1513.66     1696.83    125.42 o 
  18  10   0       82.86       98.23     51.50 o 
  19  10   0      553.17      548.99     77.50 o 
  20  10   0        4.65       -2.82     88.55 o 
   1  11   0     2419.88     2623.06    109.72 o 
   2  11   0       80.42       76.64     37.18 o 
   3  11   0     1077.99      966.00     56.85 o 
   4  11   0      422.60      402.43     44.36 o 
   5  11   0        8.78       24.12     28.97 o 
   6  11   0     1095.95      982.30    118.65 o 
   7  11   0     2891.99     2777.74    139.73 o 
   8  11   0       61.60       84.53     35.40 o 
   9  11   0     4682.52     4660.37    167.27 o 
  10  11   0     4553.26     4580.52    199.34 o 
  11  11   0      189.62      247.75     56.59 o 
  12  11   0      173.74      218.62     52.58 o 
  13  11   0      158.71      158.39     86.33 o 
  14  11   0      165.34      134.98     62.72 o 
  15  11   0      204.62      156.44     58.30 o 
  16  11   0      115.68      176.08    119.36 o 
  17  11   0      608.88      740.81     87.37 o 
  18  11   0      803.26      782.76     93.89 o 
  19  11   0       34.97      -11.23     49.60 o 
   0  12   0     4519.08     4586.62    230.00 o 
   1  12   0      709.57      759.02     61.01 o 
   2  12   0       61.24      113.75     35.50 o 
   3  12   0      431.66      396.32     55.95 o 
   4  12   0     1628.51     1722.33    107.52 o 
   5  12   0     1218.90     1289.26     81.80 o 
   6  12   0       11.91       48.02     35.64 o 
   7  12   0      534.66      502.83    224.87 o 
   8  12   0     4210.92     4425.36    206.30 o 
   9  12   0      234.69      273.43     54.09 o 
  10  12   0        3.32      120.29     49.03 o 
  11  12   0      924.54      885.00     86.92 o 
  12  12   0     2650.16     2462.49    146.07 o 
  13  12   0        0.46        4.84     47.12 o 
  14  12   0        0.47       18.88     49.19 o 
  15  12   0      366.34      308.33     71.42 o 
  16  12   0      179.43      227.75     67.69 o 
  17  12   0        6.02       97.52     60.91 o 
   1  13   0      743.01      822.28     66.49 o 
   2  13   0     2880.14     2981.12    150.53 o 
   3  13   0      553.13      526.17     84.23 o 
   4  13   0      185.02      198.40     53.32 o 
   5  13   0     1195.06     1253.63     95.72 o 
   6  13   0      240.94      289.85     58.83 o 
   7  13   0       33.92       42.22     43.36 o 
   8  13   0       15.84      -19.85     89.22 o 
   9  13   0      196.66      211.52     69.01 o 
  10  13   0      696.52      722.33     79.58 o 
  11  13   0      521.50      589.11     75.14 o 
  12  13   0       15.22       85.87     52.39 o 
  13  13   0      962.39      894.87    116.82 o 
  14  13   0     2071.93     1985.41    139.83 o 
  15  13   0      105.27      138.31     80.50 o 
   0  14   0       12.51      -69.70     69.70 o 
   1  14   0      625.02      575.36     72.38 o 
   2  14   0       31.46       72.85     48.84 o 
   3  14   0     2181.02     2261.40    135.24 o 
   4  14   0        5.31       95.15     50.23 o 
   5  14   0      849.23      783.10     82.83 o 
   6  14   0       71.77      109.32     69.53 o 
   7  14   0       10.38       24.63     94.18 o 
   8  14   0        8.52       15.58     61.45 o 
   9  14   0        5.39       96.10     64.31 o 
  10  14   0      219.68      250.69     75.88 o 
  11  14   0      673.67      726.34    162.00 o 
  12  14   0       12.38      -63.57     63.57 o 
  13  14   0     1945.36     2016.69    179.98 o 
   1  15   0      174.52      217.77     71.60 o 
   2  15   0      394.87      476.72     85.96 o 
   3  15   0      350.94      315.22     63.98 o 
   4  15   0       11.55       42.70     53.23 o 
   5  15   0      769.24      789.00    120.69 o 
   6  15   0      518.51      620.35    102.65 o 
   7  15   0       42.82      145.13    150.13 o 
   8  15   0       10.74     -108.45    108.45 o 
   9  15   0        5.04      -14.45     70.15 o 
   0  16   0       14.81       39.50     92.83 o 
   1  16   0        0.12       -0.71    115.89 o 
   2  16   0        1.61      181.89     74.97 o 
   3  16   0       59.77      -74.95    102.44 o 
   2   0   1    69224.60    77051.93   1957.45 o 
   4   0   1       73.89       50.87     24.05 o 
   6   0   1     3461.15     3397.09    109.50 o 
   8   0   1        1.05      -17.93     17.93 o 
  10   0   1    31397.07    34469.22    892.06 o 
  12   0   1        7.85       12.44     24.25 o 
  14   0   1      301.86      227.47     36.37 o 
  16   0   1       93.43       46.30     35.93 o 
  18   0   1    15643.18    15650.12    471.10 o 
  20   0   1       25.39       65.51     52.10 o 
  22   0   1      236.70      161.99     72.65 o 
  24   0   1        1.35      -11.12     95.68 o 
  26   0   1     2025.46     2534.30    276.98 o 
   0   1   1    44192.98    51423.61   1587.64 o 
   1   1   1    22615.89    24507.99    439.78 o 
   2   1   1     3470.27     3811.93     75.66 o 
   3   1   1     4858.64     5103.75     96.14 o 
   4   1   1     3569.44     3694.62     74.82 o 
   5   1   1     1950.43     2024.63     62.98 o 
   6   1   1     3462.98     3635.59     80.33 o 
   7   1   1     2381.95     2266.42     68.16 o 
   8   1   1     8064.22     8358.72    172.48 o 
   9   1   1     7443.42     7627.53    164.50 o 
  10   1   1      143.29      171.68     21.31 o 
  11   1   1     3560.19     3626.04    101.80 o 
  12   1   1     1791.40     1686.64     63.35 o 
  13   1   1      369.38      278.30     28.68 o 
  14   1   1      659.58      733.43     39.04 o 
  15   1   1     3235.98     3281.09     93.29 o 
  16   1   1     4257.69     4362.49    116.56 o 
  17   1   1     1182.29     1174.48     54.16 o 
  18   1   1      236.13      253.28     37.84 o 
  19   1   1      270.37      323.37     37.77 o 
  20   1   1     1061.32     1024.81     73.18 o 
  21   1   1      511.16      478.15     55.40 o 
  22   1   1      148.99      213.17     58.66 o 
  23   1   1      450.55      494.53     74.54 o 
  24   1   1      915.79     1032.25    140.52 o 
  25   1   1      593.24      601.66    103.67 o 
  26   1   1      314.52      205.69     88.54 o 
   1   2   1     3506.75     3834.13     78.07 o 
   2   2   1        2.20        7.08     10.50 o 
   3   2   1     4847.83     5045.32    106.27 o 
   4   2   1     9384.24    10712.40    223.78 o 
   5   2   1      513.50      454.12     24.85 o 
   6   2   1        7.51      -13.69     13.69 o 
   7   2   1     6645.05     6899.97    188.83 o 
   8   2   1     2886.66     3103.24    106.81 o 
   9   2   1    13655.76    14752.68    282.24 o 
  10   2   1       22.16       29.79     14.86 o 
  11   2   1     4117.32     4079.57    100.06 o 
  12   2   1     3454.24     3704.15    104.52 o 
  13   2   1     1954.79     1817.90     62.36 o 
  14   2   1       16.21       24.93     19.77 o 
  15   2   1      514.56      591.74     36.39 o 
  16   2   1     1212.11     1116.81     61.08 o 
  17   2   1      608.91      636.57     47.21 o 
  18   2   1       93.56       85.29     28.52 o 
  19   2   1      567.00      694.13     58.88 o 
  20   2   1      843.05      963.08     61.75 o 
  21   2   1     1661.95     1743.49     95.79 o 
  22   2   1       23.22       35.28     44.16 o 
  23   2   1      611.14      547.40     74.50 o 
  24   2   1     1510.08     1553.07    118.01 o 
  25   2   1      598.98      697.25    110.67 o 
   0   3   1     2721.89     2858.52     87.30 o 
   1   3   1     5276.12     5750.44    127.56 o 
   2   3   1    12305.92    12953.32    296.65 o 
   3   3   1     9896.16     9877.19    169.72 o 
   4   3   1     5037.69     4825.47     99.58 o 
   5   3   1     1702.12     1515.76     48.93 o 
   6   3   1      141.45      103.80     16.93 o 
   7   3   1      194.14      155.52     20.08 o 
   8   3   1      767.16      693.94     35.01 o 
   9   3   1     1264.85     1207.26     49.12 o 
  10   3   1       19.49       19.15     17.58 o 
  11   3   1     2762.31     2627.40    108.86 o 
  12   3   1     5177.66     5189.16    123.80 o 
  13   3   1     2655.94     2727.45     77.20 o 
  14   3   1     1138.50     1066.07     55.45 o 
  15   3   1      684.14      692.71     46.81 o 
  16   3   1      206.57      229.24     35.57 o 
  17   3   1      617.29      650.02     49.58 o 
  18   3   1      901.90      995.81     60.15 o 
  19   3   1      463.60      531.76     48.08 o 
  20   3   1      759.46      781.80     66.18 o 
  21   3   1      383.25      415.96     53.62 o 
  22   3   1       89.83       44.50     44.09 o 
  23   3   1       91.98      159.48     59.85 o 
  24   3   1      395.62      468.77     75.98 o 
  25   3   1      317.78      325.01     70.71 o 
   1   4   1     4900.86     5031.53    113.34 o 
   2   4   1    10761.59    10917.97    193.94 o 
   3   4   1      386.87      433.91     20.05 o 
   4   4   1       10.07       16.57     11.94 o 
   5   4   1     3840.34     3922.39     87.92 o 
   6   4   1     1092.71      841.96     51.42 o 
   7   4   1      764.69      780.93     37.90 o 
   8   4   1        2.90       -7.17     15.92 o 
   9   4   1      200.32      174.15     22.71 o 
  10   4   1     1615.41     1564.66     58.31 o 
  11   4   1      822.59      802.04     44.36 o 
  12   4   1        7.77       22.19     22.30 o 
  13   4   1      180.79      196.08     29.56 o 
  14   4   1     5766.82     5851.15    163.54 o 
  15   4   1     1576.80     1439.99     83.50 o 
  16   4   1       43.69      -15.73     25.15 o 
  17   4   1        1.09       31.41     29.15 o 
  18   4   1      618.67      680.41     51.09 o 
  19   4   1      205.10      220.27     45.04 o 
  20   4   1       51.96       30.29     42.91 o 
  21   4   1        0.67      -15.20     39.13 o 
  22   4   1     3067.11     3257.80    154.67 o 
  23   4   1       10.66        7.15     43.25 o 
  24   4   1        1.72       -1.17     57.09 o 
  25   4   1       15.46       55.69     68.13 o 
   0   5   1    10344.98    11375.90    318.03 o 
   1   5   1     5997.52     6368.88    130.27 o 
   2   5   1      853.32      893.22     33.23 o 
   3   5   1     3354.87     3158.19    111.34 o 
   4   5   1     4115.34     3721.63     82.42 o 
   5   5   1      371.24      342.05     29.82 o 
   6   5   1      166.86      189.21     20.45 o 
   7   5   1      460.53      385.13     33.80 o 
   8   5   1     3830.79     3800.84    122.17 o 
   9   5   1     2306.26     2268.01     88.07 o 
  10   5   1      152.43      118.19     24.15 o 
  11   5   1      996.19      853.74     61.61 o 
  12   5   1     3797.41     3598.24    109.23 o 
  13   5   1     2269.43     2270.44     83.24 o 
  14   5   1       36.33      -10.29     23.48 o 
  15   5   1      725.48      719.57     49.61 o 
  16   5   1     1193.93     1280.61     66.35 o 
  17   5   1      845.87      860.26     56.57 o 
  18   5   1       81.07       78.41     36.29 o 
  19   5   1      845.81     1002.33     72.65 o 
  20   5   1     3328.02     3256.64    163.44 o 
  21   5   1      953.61     1057.02     79.72 o 
  22   5   1       60.57       53.06     43.54 o 
  23   5   1      255.23      266.65     66.43 o 
  24   5   1       70.60      121.63     62.50 o 
   1   6   1     8268.48     8754.56    177.16 o 
   2   6   1       16.40        5.88     13.25 o 
   3   6   1    11902.53    12136.29    233.47 o 
   4   6   1      955.25     1016.17     39.19 o 
   5   6   1     3770.30     3514.88     86.43 o 
   6   6   1        0.49        2.46     15.80 o 
   7   6   1     3035.40     2986.54     79.14 o 
   8   6   1     1097.75     1051.45     94.35 o 
   9   6   1     2844.98     2581.10     99.10 o 
  10   6   1       10.93        8.01     22.91 o 
  11   6   1     5113.24     5139.16    162.72 o 
  12   6   1      301.96      319.31     39.96 o 
  13   6   1     6122.53     5960.23    185.38 o 
  14   6   1        2.04      -10.18     25.02 o 
  15   6   1      695.06      738.62     50.48 o 
  16   6   1      252.90      239.69     36.54 o 
  17   6   1     1328.53     1239.26     80.07 o 
  18   6   1       18.38      -30.33     32.68 o 
  19   6   1      788.37      849.28     69.63 o 
  20   6   1      228.19      236.61     64.80 o 
  21   6   1     1626.70     1413.85    111.72 o 
  22   6   1        2.80       22.23     51.78 o 
  23   6   1      506.94      566.75    103.35 o 
  24   6   1      232.46      175.59     78.06 o 
   0   7   1     2801.01     2852.94    102.51 o 
   1   7   1     6485.76     6338.58    137.50 o 
   2   7   1     6216.73     6074.94    133.07 o 
   3   7   1     2231.98     2217.50     69.65 o 
   4   7   1     3836.17     3881.82     94.99 o 
   5   7   1     1512.35     1515.91     53.39 o 
   6   7   1       96.95      123.06     18.47 o 
   7   7   1      688.12      623.39     45.07 o 
   8   7   1     2395.78     2508.42     71.10 o 
   9   7   1     1336.05     1346.55     58.84 o 
  10   7   1      189.20      210.30     42.87 o 
  11   7   1     1681.60     1622.79     79.77 o 
  12   7   1     5504.26     5029.45    166.45 o 
  13   7   1     2782.09     2721.92    112.11 o 
  14   7   1      379.27      314.20     42.96 o 
  15   7   1     1147.31     1035.74     70.66 o 
  16   7   1      264.75      294.01     55.10 o 
  17   7   1      328.00      323.89     84.46 o 
  18   7   1      996.50     1068.60     93.85 o 
  19   7   1       17.67       94.50     47.81 o 
  20   7   1      604.83      566.15     88.37 o 
  21   7   1      588.41      629.99    129.80 o 
  22   7   1      117.59      130.55     82.11 o 
  23   7   1      822.26      877.40    100.02 o 
   1   8   1     2139.13     2117.06     64.43 o 
   2   8   1     4132.34     3778.70     93.02 o 
   3   8   1     1487.87     1547.82     55.70 o 
   4   8   1        0.08      -16.77     16.77 o 
   5   8   1     1297.22     1348.79     51.19 o 
   6   8   1     3567.24     3632.47    110.21 o 
   7   8   1     1308.27     1325.51     56.47 o 
   8   8   1        0.04        4.64     27.82 o 
   9   8   1       54.30       52.38     29.61 o 
  10   8   1     5929.12     5790.07    180.44 o 
  11   8   1     2183.27     2184.88    115.03 o 
  12   8   1        6.10      -21.24     34.43 o 
  13   8   1       42.63       64.23     37.75 o 
  14   8   1     1472.67     1482.82    104.97 o 
  15   8   1     2135.71     1830.76    118.56 o 
  16   8   1        6.68      -40.08     40.08 o 
  17   8   1        5.72       45.72     46.98 o 
  18   8   1     1510.64     1533.18    115.36 o 
  19   8   1      803.42      733.33     85.59 o 
  20   8   1       13.12       12.29     64.64 o 
  21   8   1       38.72       86.45     53.53 o 
  22   8   1     1196.32     1164.98    108.90 o 
   0   9   1     8677.56     8396.51    285.91 o 
   1   9   1     2460.50     2589.43     75.45 o 
   2   9   1      387.24      349.82     27.75 o 
   3   9   1      699.51      718.03     43.71 o 
   4   9   1      556.18      560.33     65.93 o 
   5   9   1      619.76      611.25     40.71 o 
   6   9   1      845.19      860.25     54.55 o 
   7   9   1        4.41       -5.85     27.82 o 
   8   9   1     2049.51     2113.13     91.02 o 
   9   9   1      312.27      310.83     42.26 o 
  10   9   1      929.94      890.68    125.75 o 
  11   9   1     1706.99     1540.50    101.05 o 
  12   9   1      446.76      476.84     64.46 o 
  13   9   1      675.68      686.61     90.96 o 
  14   9   1      238.27      259.86     57.09 o 
  15   9   1      199.70      239.87     56.46 o 
  16   9   1      843.24      807.24     85.36 o 
  17   9   1      329.43      304.00     69.35 o 
  18   9   1        8.44       46.11     50.49 o 
  19   9   1      207.08      266.22     62.17 o 
  20   9   1      370.75      463.48     73.31 o 
  21   9   1       86.17       96.82     57.75 o 
   1  10   1     7876.63     8068.67    200.74 o 
   2  10   1       53.07       11.63     24.36 o 
   3  10   1      848.28      881.94     51.93 o 
   4  10   1      410.75      425.31     42.55 o 
   5  10   1      709.23      667.43     47.40 o 
   6  10   1       22.07       14.64     25.53 o 
   7  10   1      694.68      639.93     64.47 o 
   8  10   1      399.98      362.39     44.26 o 
   9  10   1     3525.47     3417.67    156.93 o 
  10  10   1       38.53        9.50     34.42 o 
  11  10   1      351.39      427.67     92.04 o 
  12  10   1      455.28      552.63     72.04 o 
  13  10   1      411.33      415.82     66.25 o 
  14  10   1       15.97        8.91     42.50 o 
  15  10   1     1104.07     1029.99     94.96 o 
  16  10   1      229.91      231.29     62.05 o 
  17  10   1     2149.63     1937.17    136.58 o 
  18  10   1        0.92       59.05     56.21 o 
  19  10   1      357.89      398.40    122.55 o 
  20  10   1       41.13      -14.64     89.70 o 
   0  11   1     3540.94     3725.35    190.81 o 
   1  11   1     1229.60     1280.11     73.88 o 
   2  11   1      613.69      642.04     54.40 o 
   3  11   1        6.78       31.80     29.75 o 
   4  11   1       14.40       41.88     25.64 o 
   5  11   1      427.43      478.25     45.83 o 
   6  11   1      892.65      974.59     64.64 o 
   7  11   1      611.97      694.54     56.09 o 
   8  11   1     2450.14     2165.70    170.11 o 
   9  11   1      896.34     1021.58     86.87 o 
  10  11   1     1316.69     1234.59     95.12 o 
  11  11   1     2823.42     2570.62    143.90 o 
  12  11   1      589.94      704.51     77.92 o 
  13  11   1       21.68       44.38     46.47 o 
  14  11   1      230.63      227.37     60.32 o 
  15  11   1       24.32       39.91     67.38 o 
  16  11   1      660.59      668.75     83.34 o 
  17  11   1      749.90      886.99     95.82 o 
  18  11   1       43.07       44.41     55.51 o 
  19  11   1      178.06      179.34     62.95 o 
   1  12   1      993.47      935.02     66.61 o 
   2  12   1     1017.84     1046.75     75.14 o 
   3  12   1      914.98      905.52     65.24 o 
   4  12   1       13.36      -34.50     34.91 o 
   5  12   1      349.91      323.76     96.50 o 
   6  12   1     5477.92     5457.73    352.79 o 
   7  12   1      789.98      813.24     80.41 o 
   8  12   1        6.79        4.67     42.82 o 
   9  12   1       90.67       51.49     42.92 o 
  10  12   1     5436.42     5321.68    226.09 o 
  11  12   1      677.72      631.88     83.33 o 
  12  12   1        8.95       57.09     46.76 o 
  13  12   1       78.40       57.48     48.14 o 
  14  12   1       49.75      130.59     56.70 o 
  15  12   1      734.89      672.64     85.86 o 
  16  12   1       22.99       10.98     53.28 o 
  17  12   1        3.28       -2.61     53.41 o 
   0  13   1     1436.65     1532.50    214.35 o 
   1  13   1     1524.47     1500.51     88.18 o 
   2  13   1      658.42      774.03     74.68 o 
   3  13   1     1295.93     1367.13     99.51 o 
   4  13   1     2040.63     2058.45    141.47 o 
   5  13   1      132.96      161.38     53.53 o 
   6  13   1      591.49      588.57    161.70 o 
   7  13   1      376.08      312.72     76.63 o 
   8  13   1      480.43      481.41    119.26 o 
   9  13   1      191.08      173.04     74.68 o 
  10  13   1      233.71      175.96     66.16 o 
  11  13   1      832.95      644.96    102.73 o 
  12  13   1     1076.91     1032.63     96.47 o 
  13  13   1      327.71      328.76     69.15 o 
  14  13   1      258.89      347.44     68.69 o 
  15  13   1      717.04      599.68     88.49 o 
   1  14   1      959.22      888.84     87.19 o 
   2  14   1        8.89       10.34     45.52 o 
   3  14   1     2007.72     2131.18    170.02 o 
   4  14   1      386.08      392.09     63.35 o 
   5  14   1      722.18      606.63    101.27 o 
   6  14   1        2.40       37.50     58.97 o 
   7  14   1       54.79       68.92     83.89 o 
   8  14   1        3.61      -52.75     54.52 o 
   9  14   1       65.39      133.68     69.74 o 
  10  14   1        4.92        7.17     69.19 o 
  11  14   1      898.67     1030.04    188.66 o 
  12  14   1      703.13      551.77    106.80 o 
  13  14   1     2412.35     2531.60    265.72 o 
   0  15   1      180.61      154.86    107.55 o 
   1  15   1       84.72       94.29     68.48 o 
   2  15   1      167.67      180.88     59.01 o 
   3  15   1      488.30      463.03    134.29 o 
   4  15   1      867.78      869.33    119.98 o 
   5  15   1      629.09      711.82    136.39 o 
   6  15   1       66.56      174.54     77.19 o 
   7  15   1      185.39      246.17     81.59 o 
   8  15   1      131.98      150.17     79.76 o 
   9  15   1       64.98        2.06     67.37 o 
   1  16   1       14.56       37.40    102.14 o 
   2  16   1      516.32      697.86    169.28 o 
   3  16   1      116.45      101.39    119.87 o 
   0   0   2   116662.20   135864.16   6124.86 o 
   2   0   2       83.52       72.26     17.07 o 
   4   0   2     4272.99     4198.32    163.46 o 
   6   0   2       24.54       18.84     18.25 o 
   8   0   2    10178.98    10465.34    288.72 o 
  10   0   2      120.73       91.54     25.01 o 
  12   0   2     7890.87     7700.00    243.78 o 
  14   0   2      135.88      118.03     32.37 o 
  16   0   2     7778.92     7924.51    263.69 o 
  18   0   2      104.21       88.36     37.62 o 
  20   0   2     2180.87     2259.48    157.16 o 
  22   0   2       33.68       34.98    103.64 o 
  24   0   2     1582.15     1658.51    153.52 o 
   1   1   2     5599.85     6063.01    110.81 o 
   2   1   2     8322.04     8975.12    179.27 o 
   3   1   2     3444.30     3519.16     80.19 o 
   4   1   2     4634.84     4961.21    104.38 o 
   5   1   2     8624.96     9223.90    164.81 o 
   6   1   2     7321.51     7509.26    156.41 o 
   7   1   2     5694.78     6175.25    134.69 o 
   8   1   2     3811.24     4037.30     95.16 o 
   9   1   2     2524.81     2576.36     73.59 o 
  10   1   2     5810.66     6205.54    148.80 o 
  11   1   2     4863.18     5009.18    129.13 o 
  12   1   2     1436.42     1407.08     58.21 o 
  13   1   2      876.50      869.76     42.46 o 
  14   1   2     1700.26     1646.72     60.68 o 
  15   1   2      793.48      796.24     54.77 o 
  16   1   2      792.36      781.41     44.50 o 
  17   1   2     1915.66     1899.04     81.80 o 
  18   1   2     1569.46     1677.67     77.16 o 
  19   1   2      559.90      595.20     48.75 o 
  20   1   2       37.27       46.98     39.64 o 
  21   1   2     1064.98     1115.13     80.12 o 
  22   1   2      932.50      941.83     77.89 o 
  23   1   2      340.39      392.08     59.86 o 
  24   1   2      325.22      431.62     84.95 o 
  25   1   2      500.30      726.93     89.78 o 
   0   2   2      238.29      281.73     26.33 o 
   1   2   2     8725.23     9562.61    189.25 o 
   2   2   2    94618.41   104252.84   1853.93 o 
   3   2   2    12438.75    13163.06    253.10 o 
   4   2   2        4.34       13.55     15.09 o 
   5   2   2     2151.20     2052.69     62.89 o 
   6   2   2    11779.92    12799.22    252.00 o 
   7   2   2     5769.39     5884.69    131.12 o 
   8   2   2       45.73       53.82     14.68 o 
   9   2   2     8585.63     8868.43    186.37 o 
  10   2   2     5679.40     6178.19    156.96 o 
  11   2   2     2860.73     2779.13     76.08 o 
  12   2   2        1.79       18.33     17.93 o 
  13   2   2     2472.35     2389.91     80.91 o 
  14   2   2     3208.28     3238.46     91.79 o 
  15   2   2      446.97      428.84     40.20 o 
  16   2   2       37.11       61.47     28.05 o 
  17   2   2     1295.93     1287.52     74.46 o 
  18   2   2     3121.74     2847.53    121.46 o 
  19   2   2      902.44      939.13     59.48 o 
  20   2   2        0.28       54.98     33.80 o 
  21   2   2     1448.83     1318.66     86.07 o 
  22   2   2      275.02      214.39     50.37 o 
  23   2   2      830.70      906.50     92.05 o 
  24   2   2       39.35       60.18     58.63 o 
  25   2   2      479.89      606.98     86.07 o 
   1   3   2     7840.69     8151.14    154.25 o 
   2   3   2     6418.84     6658.48    142.70 o 
   3   3   2     1382.61     1325.39     42.43 o 
   4   3   2     1580.53     1685.63     45.12 o 
   5   3   2      903.49      841.97     25.47 o 
   6   3   2        9.37       13.32     14.61 o 
   7   3   2      264.40      193.25     22.49 o 
   8   3   2      187.29      182.31     22.37 o 
   9   3   2      544.71      495.72     33.16 o 
  10   3   2     2825.67     2711.51     84.88 o 
  11   3   2     2532.34     2607.96     72.45 o 
  12   3   2     1118.71     1087.05     43.01 o 
  13   3   2     1849.62     1872.53     74.31 o 
  14   3   2     2546.20     2539.44     92.29 o 
  15   3   2     1537.16     1540.14     69.64 o 
  16   3   2      611.55      562.19     45.97 o 
  17   3   2       71.30      128.62     31.69 o 
  18   3   2       63.59      100.09     33.23 o 
  19   3   2      570.06      507.01     64.49 o 
  20   3   2      188.45      154.11     36.79 o 
  21   3   2      395.30      465.22     50.93 o 
  22   3   2      402.66      433.25     71.57 o 
  23   3   2      284.42      377.14     69.05 o 
  24   3   2      121.28       72.25     58.85 o 
  25   3   2      128.37      129.10     68.23 o 
   0   4   2    51863.91    57150.17   1783.42 o 
   1   4   2      159.31      214.36     21.42 o 
   2   4   2        9.41       -8.27     12.91 o 
   3   4   2      841.82      887.90     34.92 o 
   4   4   2      678.57      482.15     28.84 o 
   5   4   2     1579.14     1623.54     50.38 o 
   6   4   2        6.46       -5.32     12.56 o 
   7   4   2     1187.04     1085.97     39.37 o 
   8   4   2      499.42      690.56     39.15 o 
   9   4   2       68.33       79.20     20.68 o 
  10   4   2       31.17       33.27     19.88 o 
  11   4   2      365.42      404.67     33.68 o 
  12   4   2    11599.97    11526.96    262.72 o 
  13   4   2      367.20      335.38     39.20 o 
  14   4   2       98.04      109.36     33.66 o 
  15   4   2       21.86       37.06     25.99 o 
  16   4   2     3247.57     3353.87    118.04 o 
  17   4   2       32.08       42.35     28.68 o 
  18   4   2       52.65       90.34     33.09 o 
  19   4   2       59.16       76.79     34.00 o 
  20   4   2     1831.79     1900.62     89.85 o 
  21   4   2        9.98      -10.19     47.41 o 
  22   4   2       45.94       71.08     41.65 o 
  23   4   2       54.76       84.81     58.15 o 
  24   4   2      229.78      210.07     66.28 o 
  25   4   2       15.32       89.82     62.69 o 
   1   5   2     7500.19     7762.03    160.59 o 
   2   5   2     9008.14     9135.01    202.62 o 
   3   5   2     3559.02     3575.42     92.49 o 
   4   5   2      417.96      437.17     31.10 o 
   5   5   2      708.77      684.43     33.35 o 
   6   5   2      626.65      531.94     27.52 o 
   7   5   2      797.91      765.34     37.65 o 
   8   5   2      276.83      315.98     25.80 o 
   9   5   2     3059.89     3149.81     97.81 o 
  10   5   2     5980.94     5716.76    178.70 o 
  11   5   2     1570.28     1562.91     66.85 o 
  12   5   2       93.34       87.16     26.04 o 
  13   5   2     1064.77      916.08     53.51 o 
  14   5   2     1037.59      991.42     56.11 o 
  15   5   2      241.51      257.79     34.80 o 
  16   5   2       15.75       37.06     28.72 o 
  17   5   2     1605.64     1610.65     78.51 o 
  18   5   2     1874.03     1881.02     89.21 o 
  19   5   2     1550.62     1548.11     80.74 o 
  20   5   2       34.27      -14.30     36.85 o 
  21   5   2     1211.10     1310.18     88.92 o 
  22   5   2     1267.64     1409.20     93.99 o 
  23   5   2      161.24      222.60     63.65 o 
  24   5   2       15.36       71.16     70.98 o 
   0   6   2       49.04       39.77     20.26 o 
   1   6   2     9135.83     9615.71    212.11 o 
   2   6   2     2551.91     2514.73     74.75 o 
   3   6   2     9163.31     9113.27    199.43 o 
   4   6   2       28.39       28.27     17.18 o 
   5   6   2     2334.48     2165.12     77.93 o 
   6   6   2     4031.24     3935.68    107.08 o 
   7   6   2     3622.11     3647.95    102.14 o 
   8   6   2       19.03       31.67     19.49 o 
   9   6   2     5321.75     5420.40    138.45 o 
  10   6   2     1652.82     1576.23     62.03 o 
  11   6   2     4984.41     4859.30    159.38 o 
  12   6   2        2.49       -3.92     24.43 o 
  13   6   2     3417.56     3197.53    108.00 o 
  14   6   2      282.82      307.74     36.12 o 
  15   6   2     1531.89     1459.66     73.17 o 
  16   6   2        2.81       37.84     29.55 o 
  17   6   2     2710.49     2474.53    102.41 o 
  18   6   2      191.44      244.46     40.12 o 
  19   6   2      671.18      626.85     63.51 o 
  20   6   2       13.41       53.02     41.94 o 
  21   6   2     1677.58     1487.74    116.46 o 
  22   6   2      133.81       77.17     53.14 o 
  23   6   2      484.80      559.20     78.70 o 
  24   6   2       12.19      -14.44     57.36 o 
   1   7   2     1113.34     1057.27     41.48 o 
   2   7   2     2385.30     2299.46     61.77 o 
   3   7   2     1877.53     1845.53     64.08 o 
   4   7   2      171.46      202.20     25.04 o 
   5   7   2     1841.10     1785.25     66.45 o 
   6   7   2     4637.19     4506.41    139.84 o 
   7   7   2     3654.36     3679.04    106.39 o 
   8   7   2       90.66      122.04     23.87 o 
   9   7   2     3067.07     2809.91    104.60 o 
  10   7   2     4995.38     5065.54    181.10 o 
  11   7   2     3299.99     3045.55    130.86 o 
  12   7   2      358.13      407.86     45.34 o 
  13   7   2     1241.80     1331.19     75.90 o 
  14   7   2      953.59      998.62     68.53 o 
  15   7   2      579.49      545.33     53.02 o 
  16   7   2      178.64      144.53     50.97 o 
  17   7   2      168.47      220.56     41.59 o 
  18   7   2      393.01      397.75     66.58 o 
  19   7   2      825.55      863.09    104.80 o 
  20   7   2      198.44      186.60     59.47 o 
  21   7   2      625.69      791.29    125.51 o 
  22   7   2      950.70     1162.02    107.34 o 
  23   7   2      728.52      683.40     85.58 o 
   0   8   2     4875.33     4894.32    157.44 o 
   1   8   2      753.42      717.46     33.12 o 
   2   8   2        2.25        3.20     14.33 o 
   3   8   2     1143.37     1069.86     51.46 o 
   4   8   2     5612.09     5294.85    196.99 o 
   5   8   2      574.79      566.92     37.97 o 
   6   8   2        3.47       -5.34     19.19 o 
   7   8   2      817.41      756.61     43.55 o 
   8   8   2     5757.42     5669.79    150.70 o 
   9   8   2       14.62       35.99     27.78 o 
  10   8   2       43.29       49.96     34.06 o 
  11   8   2      382.80      426.38     54.79 o 
  12   8   2     2614.99     2646.49    112.54 o 
  13   8   2      257.46      280.20     43.04 o 
  14   8   2       34.71       21.26     32.29 o 
  15   8   2      332.74      382.23     60.25 o 
  16   8   2      733.76      723.69     80.35 o 
  17   8   2       83.19      130.32     51.49 o 
  18   8   2       13.06      -40.53     71.35 o 
  19   8   2       50.37       56.40     47.47 o 
  20   8   2     1566.22     1520.99    140.06 o 
  21   8   2       53.28       90.88     52.15 o 
  22   8   2       11.12       -2.36     60.14 o 
   1   9   2     4221.95     4063.11    114.58 o 
   2   9   2     2929.04     2732.42    140.12 o 
   3   9   2      649.68      683.71     43.80 o 
   4   9   2      587.25      595.05     41.64 o 
   5   9   2     2157.18     2195.31     82.23 o 
   6   9   2      334.70      306.15     32.33 o 
   7   9   2     2032.16     2054.28     86.26 o 
   8   9   2      233.74      245.96     37.73 o 
   9   9   2     1647.37     1451.18    119.39 o 
  10   9   2     1711.17     1646.51     99.21 o 
  11   9   2      242.51      236.58     47.68 o 
  12   9   2      709.63      682.88     70.34 o 
  13   9   2      496.01      475.96     62.16 o 
  14   9   2     1617.71     1573.19    113.33 o 
  15   9   2      665.47      815.17     82.80 o 
  16   9   2      283.54      355.85     64.26 o 
  17   9   2      234.46      277.30     59.06 o 
  18   9   2      534.57      581.33     79.56 o 
  19   9   2      347.04      329.55     74.91 o 
  20   9   2       86.38      253.66     62.69 o 
  21   9   2      470.79      583.91     81.33 o 
   0  10   2       53.59       18.63     69.02 o 
   1  10   2     4663.05     4344.65    229.75 o 
   2  10   2      388.80      395.56     90.97 o 
   3  10   2     2614.97     2561.75     93.08 o 
   4  10   2       41.74       59.77     29.14 o 
   5  10   2      351.69      381.52     37.07 o 
   6  10   2      469.49      457.52     39.63 o 
   7  10   2     1115.54     1117.78     65.77 o 
   8  10   2       58.37        8.29     34.78 o 
   9  10   2     2863.15     2910.26    152.21 o 
  10  10   2      363.73      322.16     55.61 o 
  11  10   2      793.14      804.90     76.67 o 
  12  10   2       10.62       31.32     42.65 o 
  13  10   2      684.79      853.56     82.27 o 
  14  10   2      243.04      228.85     55.89 o 
  15  10   2      779.67      838.33     95.28 o 
  16  10   2        1.68      -44.93     46.41 o 
  17  10   2     1023.39     1046.17    100.84 o 
  18  10   2       57.37      101.72     53.91 o 
  19  10   2      311.27      405.21     71.49 o 
  20  10   2       39.05       56.58     53.60 o 
   1  11   2     1106.13     1246.64     71.94 o 
   2  11   2      762.40      787.84     59.23 o 
   3  11   2      587.18      525.20    100.23 o 
   4  11   2       36.71       57.72     32.70 o 
   5  11   2      377.00      341.78     53.67 o 
   6  11   2      956.43     1054.33    112.07 o 
   7  11   2     1149.33     1030.79     80.86 o 
   8  11   2       28.95       70.71     39.65 o 
   9  11   2     1053.27     1096.61    111.55 o 
  10  11   2     1040.70     1063.08    111.83 o 
  11  11   2      322.88      362.98     59.36 o 
  12  11   2      454.68      478.66     69.44 o 
  13  11   2      803.03      840.33     84.50 o 
  14  11   2      451.46      573.55     73.88 o 
  15  11   2      544.82      529.51    122.93 o 
  16  11   2      144.06      153.42     57.20 o 
  17  11   2      251.00      284.31     73.05 o 
  18  11   2      199.06      225.61     81.96 o 
   0  12   2     2880.19     3020.38    174.41 o 
   1  12   2      512.76      523.38     53.81 o 
   2  12   2        2.60       -4.95     33.15 o 
   3  12   2     1058.25     1105.88     87.63 o 
   4  12   2     2523.10     2527.45    131.29 o 
   5  12   2       12.35       32.21     40.36 o 
   6  12   2        9.88       -7.22     62.71 o 
   7  12   2      289.61      215.47     70.82 o 
   8  12   2     1846.62     1869.67    153.59 o 
   9  12   2       70.88      135.92     59.53 o 
  10  12   2       10.92       15.73     49.48 o 
  11  12   2      374.43      360.11     92.71 o 
  12  12   2     3153.32     3356.53    175.65 o 
  13  12   2       73.18      152.17     52.55 o 
  14  12   2        0.01      120.86     60.77 o 
  15  12   2      438.11      409.88     69.91 o 
  16  12   2      287.63      351.88    107.47 o 
  17  12   2        5.10      -38.60     55.43 o 
   1  13   2     1329.59     1369.98     85.80 o 
   2  13   2     2616.43     2704.73    123.59 o 
   3  13   2     1709.50     1699.34    205.86 o 
   4  13   2      194.75      238.76     72.12 o 
   5  13   2      447.91      513.37     90.08 o 
   6  13   2      256.40      361.55     80.77 o 
   7  13   2      889.47     1080.58    117.61 o 
   8  13   2      320.56      321.26     82.28 o 
   9  13   2      804.78      788.42    104.69 o 
  10  13   2     1237.95     1109.73    124.37 o 
  11  13   2     1008.12      929.94    119.56 o 
  12  13   2      345.51      341.86     82.58 o 
  13  13   2      727.00      759.69    113.23 o 
  14  13   2     1087.68      925.95    126.53 o 
  15  13   2     1256.58     1466.48    241.61 o 
   0  14   2       38.83      188.36     87.12 o 
   1  14   2     1200.71     1219.42     99.06 o 
   2  14   2      685.17      675.19     79.14 o 
   3  14   2     1243.52     1215.91    124.38 o 
   4  14   2        7.70      -43.37     58.13 o 
   5  14   2      541.90      515.73    110.03 o 
   6  14   2      476.46      356.17    102.07 o 
   7  14   2      494.38      517.78     96.31 o 
   8  14   2       17.34       67.51     64.18 o 
   9  14   2      468.66      524.89     95.52 o 
  10  14   2      260.84      349.64     83.79 o 
  11  14   2      915.07      799.51    117.09 o 
  12  14   2        2.09       50.56    124.45 o 
   1  15   2      594.84      614.95    149.61 o 
   2  15   2      486.53      573.30     96.27 o 
   3  15   2      375.27      320.69    156.14 o 
   4  15   2        7.49      152.10    126.62 o 
   5  15   2      140.53      140.79     98.01 o 
   6  15   2      227.89      328.98     97.11 o 
   7  15   2      457.52      609.05    104.45 o 
   8  15   2        4.83       51.15     72.94 o 
   9  15   2      429.49      503.24     96.65 o 
   1  16   2       78.90      -27.49    106.50 o 
   2   0   3    12365.58    13601.58    364.20 o 
   4   0   3       22.98       24.01     17.70 o 
   6   0   3    10695.62    11672.68    417.88 o 
   8   0   3        9.70        5.62     21.02 o 
  10   0   3     7113.54     7518.12    218.69 o 
  12   0   3       21.63       24.07     29.16 o 
  14   0   3    12186.05    12221.75    369.05 o 
  16   0   3       67.20       51.34     35.21 o 
  18   0   3     2695.08     2597.12    165.98 o 
  20   0   3       80.86       90.41     55.82 o 
  22   0   3     2648.97     2750.98    186.98 o 
  24   0   3        8.90       96.18    108.90 o 
   0   1   3     3811.92     1825.02    110.70 o 
   1   1   3      727.33      609.51     24.35 o 
   2   1   3     4757.28     4965.03    104.07 o 
   3   1   3    21420.53    23141.56    468.49 o 
   4   1   3    20043.49    21217.54    438.88 o 
   5   1   3     9239.75     9527.77    195.73 o 
   6   1   3     4413.01     4595.59    105.91 o 
   7   1   3     4917.93     5058.58    112.95 o 
   8   1   3     4519.31     4565.51    106.82 o 
   9   1   3     3963.75     4204.72    100.12 o 
  10   1   3     3703.63     4015.75    112.94 o 
  11   1   3     1684.52     1918.62    128.39 o 
  12   1   3     4248.18     4216.16    122.58 o 
  13   1   3     4505.64     4553.38    117.29 o 
  14   1   3     1759.44     1762.56     66.03 o 
  15   1   3      122.40      133.95     25.44 o 
  16   1   3      234.13      292.65     36.46 o 
  17   1   3       53.66       31.81     29.68 o 
  18   1   3      938.30      936.52     59.19 o 
  19   1   3     1584.38     1538.21     90.25 o 
  20   1   3     1492.68     1464.99     91.09 o 
  21   1   3      502.62      550.09     62.10 o 
  22   1   3        9.37       52.07     45.27 o 
  23   1   3      581.66      699.72     72.86 o 
  24   1   3      488.36      722.24     76.62 o 
  25   1   3      186.92      352.37     91.55 o 
   1   2   3    11289.08    12254.01    253.51 o 
   2   2   3       59.25       43.09     11.78 o 
   3   2   3    12143.38    12799.83    228.94 o 
   4   2   3     6877.69     7811.05    174.66 o 
   5   2   3     3783.07     3800.16    103.81 o 
   6   2   3       92.68      129.54     17.25 o 
   7   2   3     4555.33     4476.33    106.44 o 
   8   2   3     1321.50     1574.47     51.88 o 
   9   2   3     4315.08     4329.19    106.38 o 
  10   2   3       88.48       83.14     18.19 o 
  11   2   3     1687.39     1594.34     54.78 o 
  12   2   3     2713.10     2883.04     84.19 o 
  13   2   3     2747.89     2687.11     83.00 o 
  14   2   3       77.13      110.64     27.39 o 
  15   2   3      534.88      560.02     45.21 o 
  16   2   3     1491.22     1623.86     84.79 o 
  17   2   3      713.21      677.32     57.85 o 
  18   2   3       59.68       80.51     30.26 o 
  19   2   3     1155.96     1296.28     75.00 o 
  20   2   3      671.13      674.37     55.45 o 
  21   2   3     1453.16     1340.56     91.01 o 
  22   2   3        6.07       12.30     42.73 o 
  23   2   3      499.79      525.72     67.36 o 
  24   2   3      280.74      253.31     82.02 o 
  25   2   3      204.09      200.73     71.42 o 
   0   3   3    10847.37    11680.30    308.28 o 
   1   3   3     9447.28     9550.14    183.52 o 
   2   3   3    11195.96    11851.98    247.57 o 
   3   3   3     2077.05     2140.86     57.74 o 
   4   3   3      524.61      538.76     20.52 o 
   5   3   3     1774.50     1996.74     64.04 o 
   6   3   3     2192.49     2310.73     72.98 o 
   7   3   3     1693.68     1647.07     61.91 o 
   8   3   3     2089.99     1918.12     69.31 o 
   9   3   3     1817.91     1779.67     78.56 o 
  10   3   3     1505.83     1439.69     50.73 o 
  11   3   3     2138.03     2192.57     65.84 o 
  12   3   3     3953.80     3929.55    100.87 o 
  13   3   3     1905.19     1975.49     91.61 o 
  14   3   3     1392.09     1286.25     65.19 o 
  15   3   3     2693.02     2499.95     96.08 o 
  16   3   3      512.25      464.56     44.46 o 
  17   3   3      260.91      175.11     40.03 o 
  18   3   3      943.06      976.46     62.46 o 
  19   3   3      170.02      187.32     37.89 o 
  20   3   3      359.87      391.56     46.18 o 
  21   3   3      152.02      155.99     44.83 o 
  22   3   3      320.10      358.73     67.21 o 
  23   3   3      620.69      626.86     81.33 o 
  24   3   3      490.63      549.67     79.90 o 
  25   3   3       81.84      118.64     67.92 o 
   1   4   3     1979.54     2108.38     53.60 o 
   2   4   3     8080.02     8100.18    179.25 o 
   3   4   3     1123.40     1235.26     43.08 o 
   4   4   3        7.92       -0.69     12.01 o 
   5   4   3      103.28      149.93     30.10 o 
   6   4   3      822.95      739.91     40.66 o 
   7   4   3      674.07      674.83     38.61 o 
   8   4   3        3.58       17.34     18.53 o 
   9   4   3      311.15      297.22     30.04 o 
  10   4   3     9800.65     9572.39    239.46 o 
  11   4   3      245.97      228.79     30.56 o 
  12   4   3        3.37      -20.67     20.67 o 
  13   4   3      874.32      884.80     52.86 o 
  14   4   3     1155.55     1112.56     62.41 o 
  15   4   3     1136.15     1050.96     60.17 o 
  16   4   3       29.38       47.07     29.03 o 
  17   4   3       15.35       44.13     29.00 o 
  18   4   3     3721.09     3524.56    127.67 o 
  19   4   3      333.05      326.27     43.03 o 
  20   4   3       11.47       -1.39     34.60 o 
  21   4   3       68.75       91.86     37.74 o 
  22   4   3      600.74      863.59     79.16 o 
  23   4   3      115.75      160.94     58.51 o 
  24   4   3        5.05       83.01     60.36 o 
   0   5   3    40962.07    44713.11   1410.32 o 
   1   5   3    18596.47    20089.21    377.24 o 
   2   5   3      947.95     1098.32     42.44 o 
   3   5   3      345.99      387.91     25.81 o 
   4   5   3     1462.07     1557.88     50.65 o 
   5   5   3      861.08      828.75     40.44 o 
   6   5   3      414.47      473.45     26.21 o 
   7   5   3     1827.05     1824.01     61.45 o 
   8   5   3     4645.95     4577.79    130.39 o 
   9   5   3     2398.09     2282.57     82.81 o 
  10   5   3      322.17      320.17     33.60 o 
  11   5   3     2141.29     2105.40     91.50 o 
  12   5   3     2646.71     2447.80     89.22 o 
  13   5   3      915.67      874.19     52.88 o 
  14   5   3      332.71      356.44     52.09 o 
  15   5   3     1334.48     1418.07     95.29 o 
  16   5   3     4500.47     4619.35    148.51 o 
  17   5   3     1790.80     1831.46     87.36 o 
  18   5   3       66.33       54.23     33.57 o 
  19   5   3       63.74       58.16     36.90 o 
  20   5   3      887.30      889.04     65.08 o 
  21   5   3      296.52      361.70     61.33 o 
  22   5   3       41.38      127.26     46.90 o 
  23   5   3      357.71      322.72     56.43 o 
  24   5   3      225.22      217.46     70.07 o 
   1   6   3     5586.76     5654.91    124.54 o 
   2   6   3        9.15       10.61     17.35 o 
   3   6   3     4213.81     4148.42    108.51 o 
   4   6   3     3930.77     4333.48    113.81 o 
   5   6   3     2382.77     2224.40     76.97 o 
   6   6   3        7.45       15.41     17.06 o 
   7   6   3     2851.39     2754.36     86.64 o 
   8   6   3      472.12      491.47     51.84 o 
   9   6   3     6010.85     5991.30    181.45 o 
  10   6   3       37.75       27.76     26.33 o 
  11   6   3     3850.97     3721.85    119.36 o 
  12   6   3      473.92      472.14     41.05 o 
  13   6   3     1610.94     1558.66     72.70 o 
  14   6   3       25.06       31.19     26.93 o 
  15   6   3     1888.72     1866.26     83.98 o 
  16   6   3      290.62      300.28     39.90 o 
  17   6   3     3057.38     3141.53    124.92 o 
  18   6   3       32.28       47.73     33.30 o 
  19   6   3      682.27      741.20     69.67 o 
  20   6   3      158.30      135.99     43.92 o 
  21   6   3     1232.24     1114.18    133.84 o 
  22   6   3       29.78      105.10     49.64 o 
  23   6   3      251.00      373.10     70.78 o 
   0   7   3     5499.69     5422.85    202.35 o 
   1   7   3      934.36      951.50     35.64 o 
   2   7   3     1086.35     1026.32     46.41 o 
   3   7   3     1136.21     1147.93     50.34 o 
   4   7   3     1592.70     1456.84     58.54 o 
   5   7   3     3909.18     3783.49    166.20 o 
   6   7   3     2123.43     2157.64     83.34 o 
   7   7   3      369.23      355.28     39.44 o 
   8   7   3     3443.38     3439.59    102.57 o 
   9   7   3     1106.96     1068.34     79.22 o 
  10   7   3     2953.71     3085.08    119.23 o 
  11   7   3     7016.96     6621.06    206.49 o 
  12   7   3     2631.33     2417.07    107.39 o 
  13   7   3      615.28      522.88     50.38 o 
  14   7   3      817.90      826.97     62.22 o 
  15   7   3        0.25        6.28     32.05 o 
  16   7   3      430.90      435.58     52.44 o 
  17   7   3      283.90      420.46     54.18 o 
  18   7   3      208.70      279.13     43.34 o 
  19   7   3      320.62      287.46     50.36 o 
  20   7   3      435.89      321.23     67.35 o 
  21   7   3      255.53      252.51     64.39 o 
  22   7   3      198.75      239.99     64.95 o 
  23   7   3      236.48      243.30     67.49 o 
   1   8   3      632.93      649.46     33.68 o 
   2   8   3     2711.96     2469.06     82.86 o 
   3   8   3      306.68      233.62     28.70 o 
   4   8   3       22.72       22.15     21.42 o 
   5   8   3      888.25      915.62     62.15 o 
   6   8   3     7956.78     7924.89    194.58 o 
   7   8   3      639.92      635.18     47.25 o 
   8   8   3        4.50       13.38     26.04 o 
   9   8   3       69.05       78.38     34.07 o 
  10   8   3     3161.54     2856.64    146.08 o 
  11   8   3      142.29      158.46     42.62 o 
  12   8   3        0.03       29.41     38.94 o 
  13   8   3      497.26      457.66     50.79 o 
  14   8   3     1175.09     1082.88     76.23 o 
  15   8   3      796.98      880.34     78.55 o 
  16   8   3        2.79       12.65     41.67 o 
  17   8   3      239.68      300.37     60.88 o 
  18   8   3      865.65      673.58     85.30 o 
  19   8   3      340.84      368.54     67.17 o 
  20   8   3        8.43       25.62     51.19 o 
  21   8   3       37.53       91.88     53.92 o 
  22   8   3     2288.74     2013.40    180.27 o 
   0   9   3     2671.46     2520.36    138.81 o 
   1   9   3      673.30      614.99     58.18 o 
   2   9   3      696.89      757.23     44.07 o 
   3   9   3     1706.31     1678.45     68.26 o 
   4   9   3     4337.34     4368.80    128.19 o 
   5   9   3      714.24      786.59     52.36 o 
   6   9   3      369.91      378.09     36.28 o 
   7   9   3      620.30      663.98     50.29 o 
   8   9   3     3057.65     3018.99    133.78 o 
   9   9   3     1511.46     1510.70    111.26 o 
  10   9   3      249.01      213.56     48.69 o 
  11   9   3     1362.74     1396.77     96.97 o 
  12   9   3      982.37     1095.64    150.09 o 
  13   9   3      678.13      641.60     73.34 o 
  14   9   3      331.37      306.15     56.24 o 
  15   9   3      844.50      706.81     79.20 o 
  16   9   3      247.87      290.56     82.87 o 
  17   9   3      196.39      357.33     95.84 o 
  18   9   3      248.30      227.80     61.28 o 
  19   9   3      356.19      414.09     69.19 o 
  20   9   3     1404.73     1444.11    129.76 o 
  21   9   3      296.27      422.02     74.95 o 
   1  10   3     3923.13     3572.19    149.15 o 
   2  10   3        9.14       22.58     33.90 o 
   3  10   3     1747.51     1842.81     89.04 o 
   4  10   3      181.74      158.08     36.40 o 
   5  10   3      856.07      861.14     52.78 o 
   6  10   3        6.71       25.79     29.34 o 
   7  10   3      580.89      481.32     78.90 o 
   8  10   3       35.27       16.74     51.64 o 
   9  10   3     1785.21     1639.44    135.14 o 
  10  10   3       22.48       46.48     44.10 o 
  11  10   3     1194.10     1175.86     93.45 o 
  12  10   3      394.83      439.20     70.74 o 
  13  10   3     1986.97     1935.04    126.03 o 
  14  10   3        1.47       -4.71     40.25 o 
  15  10   3      482.24      416.17     97.16 o 
  16  10   3       38.08        0.76     46.39 o 
  17  10   3      390.56      424.08     70.57 o 
  18  10   3       10.77       82.74     54.28 o 
  19  10   3      201.97      424.43     72.59 o 
   0  11   3     1350.83     1219.27    102.57 o 
   1  11   3      905.99      966.40     75.84 o 
   2  11   3      701.61      743.20     60.08 o 
   3  11   3      385.56      415.71     46.85 o 
   4  11   3     2689.38     2592.09    112.59 o 
   5  11   3     2070.25     2119.59    116.89 o 
   6  11   3      136.94       60.44     53.28 o 
   7  11   3      452.59      478.16    175.74 o 
   8  11   3      204.17      252.80     58.13 o 
   9  11   3      113.31      144.71     46.36 o 
  10  11   3       35.24      -39.71     39.71 o 
  11  11   3      704.30      853.70     80.48 o 
  12  11   3     1447.62     1465.58    259.55 o 
  13  11   3      604.48      568.20     74.16 o 
  14  11   3      101.56      186.38     81.97 o 
  15  11   3      277.81      339.12     65.38 o 
  16  11   3      102.26      137.16     75.16 o 
  17  11   3       93.79       85.24     60.88 o 
  18  11   3      180.88      224.75     62.01 o 
   1  12   3      391.61      406.92     89.48 o 
   2  12   3     2753.30     2583.26    141.70 o 
   3  12   3      690.14      747.53     65.81 o 
   4  12   3       21.62       21.11     43.63 o 
   5  12   3      140.08      201.59     67.33 o 
   6  12   3     2354.83     2397.39    171.41 o 
   7  12   3      244.92      350.09     78.48 o 
   8  12   3        6.03        3.88     54.56 o 
   9  12   3      134.72      114.59     73.23 o 
  10  12   3     1218.52     1027.57    179.65 o 
  11  12   3      657.78      761.06    104.98 o 
  12  12   3        9.84       29.55     62.93 o 
  13  12   3      254.50      288.56     62.76 o 
  14  12   3     1877.30     1860.47    130.77 o 
  15  12   3      645.56      581.65     79.61 o 
  16  12   3        0.26       40.62     49.51 o 
   0  13   3     2210.86     2391.11    162.15 o 
   1  13   3      619.37      633.74     64.30 o 
   2  13   3      697.83      670.46     71.00 o 
   3  13   3      514.71      449.70     80.85 o 
   4  13   3      325.77      393.09     81.80 o 
   5  13   3      609.16      807.78    103.75 o 
   6  13   3      479.86      395.27     85.37 o 
   7  13   3      263.37      327.63    143.45 o 
   8  13   3     1971.70     1436.58    212.24 o 
   9  13   3      458.12      413.58     84.80 o 
  10  13   3      254.17      346.39     86.79 o 
  11  13   3      749.11      721.75    110.02 o 
  12  13   3     1031.88      953.05    162.37 o 
  13  13   3      306.95      477.62     98.27 o 
  14  13   3      362.45      383.92     96.26 o 
   1  14   3     2082.14     2160.80    161.91 o 
   2  14   3        5.24        9.06     62.21 o 
   3  14   3      732.10      924.27    113.26 o 
   4  14   3      128.60      121.65     71.82 o 
   5  14   3      267.07      208.67     79.00 o 
   6  14   3        0.53       38.91     68.00 o 
   7  14   3      568.44      631.82    103.94 o 
   8  14   3       20.42      -18.32     72.35 o 
   9  14   3     1069.96     1003.39    185.36 o 
  10  14   3       28.52      136.78     78.68 o 
  11  14   3      596.86      477.41    103.54 o 
   1  15   3     1052.11     1105.29    162.15 o 
   2  15   3       30.35        1.11     88.47 o 
   3  15   3      105.91      250.18     82.56 o 
   4  15   3      367.14      362.28     87.95 o 
   5  15   3       67.70       46.20     83.67 o 
   6  15   3       46.32       98.18    114.46 o 
   7  15   3      213.90      127.33     82.06 o 
   8  15   3     1145.14     1084.20    187.61 o 
   0   0   4     7601.40     8527.43    421.48 o 
   2   0   4       74.08       77.54     17.89 o 
   4   0   4    16716.06    17496.49    482.71 o 
   6   0   4      109.02       98.96     24.51 o 
   8   0   4     7935.18     9254.54    310.19 o 
  10   0   4       27.72       25.51     27.90 o 
  12   0   4    21400.50    20900.82    587.75 o 
  14   0   4      166.25      142.34     36.19 o 
  16   0   4     3165.46     3244.62    144.74 o 
  18   0   4       46.62      106.18     55.71 o 
  20   0   4     2963.65     2954.81    188.39 o 
  22   0   4        5.95       29.49     66.68 o 
  24   0   4      434.65      597.12    103.98 o 
   1   1   4     3730.36     3895.01     89.69 o 
   2   1   4     8897.06     9611.78    190.65 o 
   3   1   4     4213.09     4411.32     99.76 o 
   4   1   4      126.69      128.58     17.13 o 
   5   1   4     5732.93     6250.74    158.18 o 
   6   1   4     4854.24     4685.03    113.51 o 
   7   1   4     1184.90     1140.09     47.13 o 
   8   1   4       28.24       -1.68     16.07 o 
   9   1   4       53.66       44.08     17.80 o 
  10   1   4     1150.75     1028.97     45.12 o 
  11   1   4     2347.64     2466.01     82.77 o 
  12   1   4      538.29      568.92     40.83 o 
  13   1   4     2647.21     2583.14     90.94 o 
  14   1   4     3533.63     3547.72    104.76 o 
  15   1   4     1670.89     1786.29     69.83 o 
  16   1   4       81.42      105.12     30.25 o 
  17   1   4      179.15      212.65     35.20 o 
  18   1   4      364.78      390.73     42.61 o 
  19   1   4      245.91      218.06     45.06 o 
  20   1   4      107.41      138.38     44.21 o 
  21   1   4     1258.78     1243.76     89.13 o 
  22   1   4     1282.56     1361.23     95.31 o 
  23   1   4      410.15      419.76     63.80 o 
  24   1   4        4.82      -50.63     50.63 o 
  25   1   4       35.86      -32.77     53.44 o 
   0   2   4       73.19       70.36     17.05 o 
   1   2   4     5565.44     5834.70    135.15 o 
   2   2   4     1611.45     1768.85     49.81 o 
   3   2   4     9306.89     9403.31    189.08 o 
   4   2   4       63.92       75.11     13.66 o 
   5   2   4     3494.12     3495.22     98.79 o 
   6   2   4      224.88      221.50     24.54 o 
   7   2   4     3239.71     3186.47     84.69 o 
   8   2   4       25.02       16.28     15.67 o 
   9   2   4     2955.60     2919.53     83.16 o 
  10   2   4     3420.86     3474.62     94.58 o 
  11   2   4     1979.95     1804.18     62.64 o 
  12   2   4      136.75      124.13     24.40 o 
  13   2   4     1368.27     1309.36     55.35 o 
  14   2   4      539.56      552.88     44.81 o 
  15   2   4      343.29      339.58     38.61 o 
  16   2   4      159.01      103.58     34.78 o 
  17   2   4      309.99      293.27     62.56 o 
  18   2   4      462.66      443.56     45.65 o 
  19   2   4     1169.49     1179.02     69.91 o 
  20   2   4       69.66       13.69     42.04 o 
  21   2   4     1382.52     1415.81     93.15 o 
  22   2   4      167.13      142.64     50.01 o 
  23   2   4      619.92      773.12     78.02 o 
  24   2   4       12.90       51.27     52.84 o 
   1   3   4     7232.41     8136.88    198.65 o 
   2   3   4     5362.65     5710.89    130.17 o 
   3   3   4     1331.26     1318.47     51.06 o 
   4   3   4     1820.36     1953.53     54.70 o 
   5   3   4     3879.95     4027.89    111.73 o 
   6   3   4     1999.38     2063.08     73.36 o 
   7   3   4      224.56      196.69     25.02 o 
   8   3   4      424.46      466.32     34.99 o 
   9   3   4     2295.76     2131.10     78.15 o 
  10   3   4     4050.32     3855.32    116.43 o 
  11   3   4     6404.69     6289.39    232.57 o 
  12   3   4     3421.37     3434.35     96.96 o 
  13   3   4       20.35       30.99     24.45 o 
  14   3   4     1340.46     1231.31     64.13 o 
  15   3   4      316.26      337.74     38.88 o 
  16   3   4     1187.84     1218.44     67.63 o 
  17   3   4     1178.22     1119.17     66.34 o 
  18   3   4      785.01      778.02     58.02 o 
  19   3   4     1309.99     1405.32     76.94 o 
  20   3   4      309.25      251.53     42.95 o 
  21   3   4      173.91      145.04     47.62 o 
  22   3   4      309.42      357.43     59.12 o 
  23   3   4       33.34       96.90     54.82 o 
  24   3   4      109.61      158.60     68.46 o 
   0   4   4    34592.49    36738.75    950.46 o 
   1   4   4     6178.19     6715.95    154.02 o 
   2   4   4      210.32      234.61     23.76 o 
   3   4   4     2835.52     3126.03     85.40 o 
   4   4   4      251.29      153.88     28.50 o 
   5   4   4      987.55      963.30     41.55 o 
   6   4   4        4.75       -5.21     17.24 o 
   7   4   4     1534.35     1506.79     72.38 o 
   8   4   4     8781.93     8521.53    210.51 o 
   9   4   4      785.46      689.00     44.64 o 
  10   4   4        3.00       -5.30     21.17 o 
  11   4   4      375.19      351.55     35.68 o 
  12   4   4     2834.42     2792.53     96.78 o 
  13   4   4      323.59      331.40     37.15 o 
  14   4   4       23.23       33.86     25.42 o 
  15   4   4     1577.00     1502.77     74.86 o 
  16   4   4     4389.46     4227.54    139.78 o 
  17   4   4      195.09      174.50     36.02 o 
  18   4   4       24.90       -1.02     37.39 o 
  19   4   4      525.79      545.98     53.55 o 
  20   4   4       49.15      102.69     39.20 o 
  21   4   4       28.85       20.62     39.77 o 
  22   4   4        6.94        4.93     46.68 o 
  23   4   4      124.01      251.11     94.91 o 
  24   4   4     1123.52     1042.15    106.80 o 
   1   5   4     4771.29     4454.84    111.05 o 
   2   5   4     4601.35     4507.25    118.46 o 
   3   5   4      107.59      119.73     19.29 o 
   4   5   4     1246.79     1292.74     49.11 o 
   5   5   4     1683.16     1598.45     67.80 o 
   6   5   4     3294.04     3238.93    108.53 o 
   7   5   4     3327.01     3188.76    100.50 o 
   8   5   4      191.06      159.59     27.49 o 
   9   5   4     3437.29     3297.29    107.14 o 
  10   5   4     4800.34     4590.48    134.13 o 
  11   5   4      212.18      209.40     31.82 o 
  12   5   4      516.20      511.88     51.68 o 
  13   5   4      935.34      912.68     56.11 o 
  14   5   4        6.26      -24.57     24.57 o 
  15   5   4      341.27      364.74     42.03 o 
  16   5   4      405.40      417.71     45.10 o 
  17   5   4     3170.66     3056.53    119.38 o 
  18   5   4     2929.04     2917.57    118.24 o 
  19   5   4      603.74      481.78     52.55 o 
  20   5   4       13.90       33.02     36.71 o 
  21   5   4      170.50      166.67     42.48 o 
  22   5   4      204.44      168.62     51.14 o 
  23   5   4       93.90       39.11     57.30 o 
   0   6   4        9.37       -1.79     17.70 o 
   1   6   4     3304.47     3177.36     85.19 o 
   2   6   4     3956.48     4133.58    109.82 o 
   3   6   4     1848.75     1841.20     63.34 o 
   4   6   4        6.38       22.11     18.74 o 
   5   6   4     1339.85     1274.00     57.87 o 
   6   6   4     1447.33     1431.31     59.95 o 
   7   6   4     2715.48     2631.20    113.82 o 
   8   6   4       75.10       58.08     37.33 o 
   9   6   4     5178.13     5008.86    186.97 o 
  10   6   4     1948.75     1951.66     90.39 o 
  11   6   4     1411.08     1410.96     68.01 o 
  12   6   4      126.73      129.96     34.41 o 
  13   6   4      707.82      688.51     51.38 o 
  14   6   4     1238.61     1179.52     66.31 o 
  15   6   4     3683.57     3626.51    129.08 o 
  16   6   4       96.77       95.32     34.45 o 
  17   6   4     1232.54     1227.29     72.87 o 
  18   6   4      346.73      307.76     44.63 o 
  19   6   4      396.25      437.81     50.85 o 
  20   6   4       10.45      -12.95     35.44 o 
  21   6   4      537.11      529.24     62.90 o 
  22   6   4       17.58       17.33     44.72 o 
  23   6   4      257.61      242.74     57.09 o 
   1   7   4     7016.96     6875.25    158.95 o 
   2   7   4     2375.10     2275.01     74.78 o 
   3   7   4      111.75      112.95     22.57 o 
   4   7   4      130.06      134.92     23.90 o 
   5   7   4      464.73      461.92     33.69 o 
   6   7   4     2839.48     2862.11     90.69 o 
   7   7   4     5757.69     5404.26    219.17 o 
   8   7   4      607.52      620.22     59.24 o 
   9   7   4     2599.16     2626.58    126.96 o 
  10   7   4     2434.52     2473.96    126.67 o 
  11   7   4       19.31      -21.40     26.95 o 
  12   7   4     1848.84     1805.69     92.43 o 
  13   7   4     1071.45      948.60     68.11 o 
  14   7   4     1041.46     1006.06    118.61 o 
  15   7   4     2203.95     2147.22    108.10 o 
  16   7   4      570.85      569.24     66.15 o 
  17   7   4      317.29      341.02     47.55 o 
  18   7   4      449.83      452.10     53.08 o 
  19   7   4        8.46       58.47     38.89 o 
  20   7   4      203.54      261.94     54.41 o 
  21   7   4      400.63      434.96     72.72 o 
  22   7   4      240.65      333.67     65.46 o 
   0   8   4     6394.98     5572.80    243.84 o 
   1   8   4     1777.83     1745.47     82.82 o 
   2   8   4        9.35       25.26     21.41 o 
   3   8   4      438.32      465.77     35.20 o 
   4   8   4     5762.28     5472.25    171.14 o 
   5   8   4     1618.01     1634.65     65.70 o 
   6   8   4       29.01       44.60     26.88 o 
   7   8   4      509.42      472.82     43.78 o 
   8   8   4     1123.99     1112.08    106.72 o 
   9   8   4       37.19        8.76     31.48 o 
  10   8   4       32.29      -19.13     34.38 o 
  11   8   4      356.57      418.48     58.18 o 
  12   8   4     3201.01     3151.88    186.77 o 
  13   8   4       74.43      116.24     36.32 o 
  14   8   4       19.36        4.98     45.72 o 
  15   8   4      963.12      939.08     71.70 o 
  16   8   4      541.03      733.95     77.92 o 
  17   8   4       10.47       53.52     38.95 o 
  18   8   4       34.97      107.56     52.27 o 
  19   8   4      357.51      201.05     95.33 o 
  20   8   4     1076.04     1007.76    101.45 o 
  21   8   4       17.87       70.18     56.20 o 
   1   9   4      303.30      281.47     38.97 o 
   2   9   4     1724.92     1867.64     85.16 o 
   3   9   4     2664.47     2805.65    109.17 o 
   4   9   4      212.87      210.06     31.01 o 
   5   9   4      253.22      282.89     37.48 o 
   6   9   4      230.71      297.96     38.14 o 
   7   9   4      222.65      282.97     39.53 o 
   8   9   4      251.66      218.44     40.48 o 
   9   9   4     1269.96     1335.59    143.15 o 
  10   9   4     1998.01     2145.89    119.47 o 
  11   9   4      990.74     1012.42     83.22 o 
  12   9   4      155.72       63.69     57.74 o 
  13   9   4     1742.96     1864.41    120.69 o 
  14   9   4     2035.38     2118.81    132.04 o 
  15   9   4       41.67       89.62     47.47 o 
  16   9   4       15.22       28.40     46.19 o 
  17   9   4       39.90       33.36     57.00 o 
  18   9   4      100.21      167.56     53.27 o 
  19   9   4      807.12      709.69    103.97 o 
  20   9   4        6.74       27.90     56.09 o 
   0  10   4        6.89       17.79     36.62 o 
   1  10   4     1285.13     1374.78     75.16 o 
   2  10   4      436.39      461.14     48.25 o 
   3  10   4     2242.91     2423.35    124.98 o 
   4  10   4       19.51      140.45     41.40 o 
   5  10   4      912.13      946.60     76.95 o 
   6  10   4      187.66      267.69     47.44 o 
   7  10   4      341.98      316.27     43.26 o 
   8  10   4        2.53      -12.65     37.18 o 
   9  10   4      590.55      586.83     65.69 o 
  10  10   4       55.99       50.63     37.34 o 
  11  10   4     1466.53     1455.37    105.97 o 
  12  10   4       18.79       40.59     44.25 o 
  13  10   4     1542.72     1570.44    111.84 o 
  14  10   4      133.21       83.23     47.04 o 
  15  10   4      142.98      119.50     54.50 o 
  16  10   4        9.12      -23.47     46.06 o 
  17  10   4       74.53      197.40     74.32 o 
  18  10   4       73.48       77.89     59.61 o 
  19  10   4      501.58      565.23     82.13 o 
   1  11   4      761.26      674.34     57.29 o 
   2  11   4     1477.49     1517.72     82.18 o 
   3  11   4     3247.29     3310.40    153.54 o 
   4  11   4      668.42      721.45     77.54 o 
   5  11   4     2304.99     2279.77    127.05 o 
   6  11   4     2050.32     1962.61    175.07 o 
   7  11   4      167.72      189.92     62.66 o 
   8  11   4      128.57       19.21     56.64 o 
   9  11   4      231.18      261.78     77.11 o 
  10  11   4      244.38      257.26     77.10 o 
  11  11   4     1016.59     1021.44    167.03 o 
  12  11   4       36.69       97.30     50.69 o 
  13  11   4     1175.42     1369.43    124.38 o 
  14  11   4      567.65      644.88    123.39 o 
  15  11   4       72.09      183.90     56.81 o 
  16  11   4       87.33       84.98     87.49 o 
  17  11   4       14.99       26.13     49.57 o 
   0  12   4       66.41       38.79     45.97 o 
   1  12   4      308.10      331.15     48.20 o 
   2  12   4       21.01       -7.23     40.38 o 
   3  12   4      206.76      320.91     56.10 o 
   4  12   4     3916.70     3830.47    176.87 o 
   5  12   4      200.57      170.87     71.87 o 
   6  12   4       11.41       65.38    129.33 o 
   7  12   4      295.84      301.70     70.64 o 
   8  12   4     1189.32     1120.30    303.42 o 
   9  12   4      153.81      239.60    149.76 o 
  10  12   4       18.77       37.44     68.59 o 
  11  12   4      330.08      276.91     77.59 o 
  12  12   4     2099.36     2347.34    186.20 o 
  13  12   4       61.02        5.14     78.41 o 
  14  12   4        0.77      177.56     82.30 o 
  15  12   4      112.95       58.20     72.48 o 
  16  12   4      166.34      118.01     92.25 o 
   1  13   4     1349.57     1376.61    103.29 o 
   2  13   4     1244.61     1251.20     98.83 o 
   3  13   4       67.95      121.44     62.83 o 
   4  13   4       23.61        6.86     60.06 o 
   5  13   4       22.23       70.72     66.31 o 
   6  13   4      567.01      512.09    121.07 o 
   7  13   4     1624.29     1510.04    211.49 o 
   8  13   4      186.50      168.68    141.80 o 
   9  13   4      634.50      759.18    143.60 o 
  10  13   4      861.84     1056.95    242.96 o 
  11  13   4       14.42       14.68    124.52 o 
  12  13   4      162.44      134.70     85.87 o 
  13  13   4      373.38      306.13    146.53 o 
   0  14   4       38.07       68.04     98.84 o 
   1  14   4     1963.76     1857.91    156.32 o 
   2  14   4     1191.74     1342.57    299.14 o 
   3  14   4      533.94      563.90     96.97 o 
   4  14   4       29.23        6.18     66.31 o 
   5  14   4       51.91       87.28     70.84 o 
   6  14   4       42.99       64.54     71.96 o 
   7  14   4      632.32      827.52    154.64 o 
   8  14   4       49.39       51.25     73.87 o 
   9  14   4     1512.32     1409.85    217.65 o 
  10  14   4      111.69      216.80    137.59 o 
   1  15   4     1162.56     1176.42    190.31 o 
   2  15   4      319.59      640.03    151.56 o 
   3  15   4       64.23       25.76     78.16 o 
   4  15   4       63.32      177.74     86.65 o 
   5  15   4      223.97      425.28     96.49 o 
   6  15   4      160.03      255.50     84.18 o 
   2   0   5    15994.64    17147.92    405.44 o 
   4   0   5      317.03      356.75     37.13 o 
   6   0   5     8616.13     9701.51    303.23 o 
   8   0   5      189.06      266.20     34.98 o 
  10   0   5     4913.27     4024.85    203.39 o 
  12   0   5       77.68       78.90     35.77 o 
  14   0   5     8349.83     7901.26    288.20 o 
  16   0   5       63.18      102.51     41.13 o 
  18   0   5     1646.53     1732.71    141.69 o 
  20   0   5        8.85       68.72     60.01 o 
  22   0   5     1177.95     1145.47    142.47 o 
  24   0   5        1.78       -1.95     76.15 o 
   0   1   5     2641.03     2779.70    132.81 o 
   1   1   5     1879.69     2125.98     59.86 o 
   2   1   5       77.14      101.19     18.75 o 
   3   1   5     4927.58     4889.94    112.24 o 
   4   1   5    10535.62    10922.31    243.32 o 
   5   1   5     3915.24     3898.79     98.81 o 
   6   1   5      202.59      165.69     29.09 o 
   7   1   5      763.15      770.00     43.46 o 
   8   1   5      143.62      127.74     21.90 o 
   9   1   5       86.31       75.39     19.91 o 
  10   1   5       53.38       77.09     21.89 o 
  11   1   5     1287.87     1244.05     54.02 o 
  12   1   5     6917.70     6930.60    180.25 o 
  13   1   5     3827.23     3830.41    119.63 o 
  14   1   5      472.60      510.20     39.55 o 
  15   1   5      953.42      901.39     54.46 o 
  16   1   5     1255.23     1270.14     80.20 o 
  17   1   5      349.52      312.06     39.75 o 
  18   1   5       68.88       97.20     37.94 o 
  19   1   5      321.79      345.43     67.72 o 
  20   1   5     1275.67     1247.65     88.20 o 
  21   1   5      459.85      457.34     61.02 o 
  22   1   5       48.56       89.80     46.08 o 
  23   1   5      239.89      197.24     58.62 o 
  24   1   5       60.18      119.73     58.10 o 
   1   2   5     2645.73     2547.50     67.86 o 
   2   2   5        0.83       18.02     20.07 o 
   3   2   5     3921.19     3912.21    101.63 o 
   4   2   5      246.48      247.58     20.92 o 
   5   2   5     4671.65     4891.49    129.73 o 
   6   2   5       15.13       12.12     18.68 o 
   7   2   5     3036.29     3077.39     96.16 o 
   8   2   5        0.26       11.22     17.21 o 
   9   2   5     1754.66     1686.18     61.14 o 
  10   2   5        7.74       25.40     19.19 o 
  11   2   5     2039.54     1810.48     72.30 o 
  12   2   5     2722.06     2639.36     84.98 o 
  13   2   5     1520.84     1550.19     62.25 o 
  14   2   5       13.94       11.84     25.13 o 
  15   2   5      388.32      437.41     42.20 o 
  16   2   5     1512.44     1280.27     72.51 o 
  17   2   5      258.62      273.62     50.69 o 
  18   2   5        4.68       36.67     32.80 o 
  19   2   5      876.09      968.74     64.36 o 
  20   2   5      206.74      274.92     54.08 o 
  21   2   5     1322.54     1293.99    101.75 o 
  22   2   5        4.81      -12.24     45.90 o 
  23   2   5      371.93      402.36     64.30 o 
  24   2   5      242.51      195.06     60.02 o 
   0   3   5    11741.51    12128.83    334.64 o 
   1   3   5     9584.63    10047.44    249.64 o 
   2   3   5     4313.73     4511.26    118.19 o 
   3   3   5       94.50       97.52     16.09 o 
   4   3   5      267.80      262.72     22.37 o 
   5   3   5     1212.71     1417.70     47.55 o 
   6   3   5     3205.36     3199.33    100.57 o 
   7   3   5     4826.23     5030.84    137.51 o 
   8   3   5     4695.02     4728.04    135.75 o 
   9   3   5     4510.34     4347.67    128.56 o 
  10   3   5     2285.85     2306.53     86.91 o 
  11   3   5      350.14      364.84     37.31 o 
  12   3   5      422.51      502.45     41.87 o 
  13   3   5      212.96      266.63     36.57 o 
  14   3   5     1013.80      949.36     59.22 o 
  15   3   5     2553.87     2427.12     98.46 o 
  16   3   5     3101.97     2918.76    110.06 o 
  17   3   5     1276.79     1181.34     70.59 o 
  18   3   5      245.50      253.42     41.50 o 
  19   3   5      168.93      153.84     39.73 o 
  20   3   5      569.54      574.79     56.22 o 
  21   3   5      296.18      335.92     72.98 o 
  22   3   5      112.94      152.70     54.19 o 
  23   3   5      494.74      610.30     71.88 o 
  24   3   5      322.10      384.08     66.02 o 
   1   4   5     2359.23     2600.28     86.87 o 
   2   4   5     1951.21     1885.42     61.87 o 
   3   4   5     2440.17     2583.10     78.15 o 
   4   4   5       26.49       42.46     15.05 o 
   5   4   5      825.52      846.22     37.53 o 
   6   4   5    12230.11    12601.61    287.77 o 
   7   4   5     1571.41     1527.74     65.84 o 
   8   4   5       10.65      -18.03     18.03 o 
   9   4   5     1032.02     1006.62     54.52 o 
  10   4   5     8033.58     7639.26    193.67 o 
  11   4   5      330.32      261.58     34.63 o 
  12   4   5       20.41       27.00     26.40 o 
  13   4   5      104.72       97.66     28.70 o 
  14   4   5      488.36      520.31     46.35 o 
  15   4   5      874.08      800.58     57.33 o 
  16   4   5       30.15       24.27     29.62 o 
  17   4   5      308.53      282.60     44.25 o 
  18   4   5     2957.03     2915.65    118.52 o 
  19   4   5      889.86      966.47     69.09 o 
  20   4   5       25.15       32.12     37.26 o 
  21   4   5       11.77       47.17     38.85 o 
  22   4   5      306.63      327.57     68.45 o 
  23   4   5      270.14      273.41     59.91 o 
   0   5   5     5020.48     4564.99    149.07 o 
   1   5   5     1630.69     1734.59     68.82 o 
   2   5   5     1417.97     1562.04     57.66 o 
   3   5   5     2167.56     2129.85     70.44 o 
   4   5   5     1326.49     1389.66     54.73 o 
   5   5   5       53.33       32.50     15.78 o 
   6   5   5       70.88       33.70     26.34 o 
   7   5   5     3077.23     2865.37    108.40 o 
   8   5   5    13246.82    12822.72    295.59 o 
   9   5   5     5256.75     4841.40    141.84 o 
  10   5   5        8.96      -21.65     22.95 o 
  11   5   5      950.16      923.72     55.92 o 
  12   5   5       81.80       82.72     28.31 o 
  13   5   5      540.19      529.92     46.03 o 
  14   5   5        9.84        4.76     28.48 o 
  15   5   5      826.31      762.07     58.08 o 
  16   5   5     2396.62     2345.73    102.44 o 
  17   5   5      812.48      830.32     63.77 o 
  18   5   5       95.30      128.37     38.21 o 
  19   5   5      194.97      209.93     43.06 o 
  20   5   5       99.56      124.92     42.96 o 
  21   5   5        8.16      133.70     42.81 o 
  22   5   5       37.53       89.54     44.61 o 
  23   5   5      105.49       63.10     53.37 o 
   1   6   5     4474.19     4455.48    129.43 o 
   2   6   5        8.85       -0.70     17.10 o 
   3   6   5     4518.63     4453.69    124.68 o 
   4   6   5      232.94      203.58     24.35 o 
   5   6   5     2158.93     2241.37     75.49 o 
   6   6   5        6.50       47.85     22.97 o 
   7   6   5     2473.37     2348.55    117.21 o 
   8   6   5     1102.06      960.87     72.20 o 
   9   6   5     3182.56     3151.62    131.88 o 
  10   6   5       28.88       58.41     28.87 o 
  11   6   5      388.87      362.03     38.38 o 
  12   6   5     1342.66     1223.61     67.04 o 
  13   6   5     1087.08     1067.09     65.61 o 
  14   6   5        6.56      -14.83     28.65 o 
  15   6   5     3426.30     3493.31    128.66 o 
  16   6   5      471.56      502.68     51.52 o 
  17   6   5     1586.32     1693.50     87.92 o 
  18   6   5        0.73       72.31     40.24 o 
  19   6   5      555.05      651.64     60.10 o 
  20   6   5      333.47      374.14     52.39 o 
  21   6   5      148.91      116.07     45.96 o 
  22   6   5        0.65      -16.82     44.40 o 
   0   7   5     5922.65     5877.37    184.39 o 
   1   7   5      453.76      397.34     49.14 o 
   2   7   5     2679.61     2689.59     91.01 o 
   3   7   5     4181.04     4065.26    113.51 o 
   4   7   5     3345.20     3295.97    100.77 o 
   5   7   5     3598.86     3573.34    147.54 o 
   6   7   5     2899.08     2824.12    109.30 o 
   7   7   5      639.32      666.26     62.57 o 
   8   7   5     1436.42     1342.56     88.42 o 
   9   7   5      721.36      733.79     66.03 o 
  10   7   5     3590.97     3310.49    152.55 o 
  11   7   5     4452.21     4337.83    287.73 o 
  12   7   5     2152.80     2091.81    102.99 o 
  13   7   5     1178.23     1101.93    117.86 o 
  14   7   5     1082.22     1003.98     72.82 o 
  15   7   5       80.55      109.05     39.60 o 
  16   7   5      702.89      767.03     60.92 o 
  17   7   5      566.97      533.22     52.72 o 
  18   7   5      318.00      336.19     49.95 o 
  19   7   5      407.96      510.88     57.38 o 
  20   7   5      238.37      246.20     48.75 o 
  21   7   5       90.68      122.78     54.64 o 
   1   8   5     1368.46     1359.36     83.08 o 
   2   8   5     2992.18     2803.27     91.26 o 
   3   8   5      828.36      825.52     45.84 o 
   4   8   5       13.12       70.53     22.94 o 
   5   8   5      275.09      285.54     41.60 o 
   6   8   5     3148.80     3207.79    185.60 o 
   7   8   5      235.84      286.81     39.36 o 
   8   8   5       59.18       27.94     31.10 o 
   9   8   5       16.45       51.61     36.44 o 
  10   8   5     2915.19     2856.17    176.87 o 
  11   8   5      372.91      327.15     52.20 o 
  12   8   5       41.83       29.90     37.91 o 
  13   8   5       32.28      -25.03     34.78 o 
  14   8   5      726.70      834.77     81.33 o 
  15   8   5     1243.08     1305.08     90.65 o 
  16   8   5        4.90       17.48     42.98 o 
  17   8   5        8.24      133.38     44.08 o 
  18   8   5     1017.38     1040.63     84.29 o 
  19   8   5      332.97      348.70     58.07 o 
  20   8   5       13.29       38.25     52.57 o 
   0   9   5      263.64      274.46     57.63 o 
   1   9   5      624.87      647.81    125.54 o 
   2   9   5      954.39      940.28     61.68 o 
   3   9   5      122.84      116.73     32.40 o 
   4   9   5     2040.21     1931.94    108.99 o 
   5   9   5      783.77      827.84     57.20 o 
   6   9   5      247.25      280.07     39.93 o 
   7   9   5      910.84      898.84     62.92 o 
   8   9   5      481.82      564.49     52.57 o 
   9   9   5       90.98       46.43     39.40 o 
  10   9   5      112.01      155.38     65.02 o 
  11   9   5      692.90      730.69     72.60 o 
  12   9   5     2463.56     2676.34    143.42 o 
  13   9   5      538.15      500.36     67.11 o 
  14   9   5        8.52       37.24     46.52 o 
  15   9   5      395.91      318.16     61.48 o 
  16   9   5      312.01      459.73     67.70 o 
  17   9   5      180.49      201.13     59.06 o 
  18   9   5      101.11       96.48     53.07 o 
  19   9   5      106.94      120.04     55.22 o 
   1  10   5      705.96      653.12     65.92 o 
   2  10   5        0.82       18.33     33.68 o 
   3  10   5     2129.09     2063.96    115.13 o 
   4  10   5      234.77      321.73     51.60 o 
   5  10   5     1801.54     1753.41    106.99 o 
   6  10   5       15.10       16.16     39.54 o 
   7  10   5      312.32      351.29     56.25 o 
   8  10   5       23.67       67.69     61.44 o 
   9  10   5      140.20      184.09     50.20 o 
  10  10   5       12.36      -33.96     34.97 o 
  11  10   5     1454.94     1528.48    107.53 o 
  12  10   5       96.17       60.63     49.02 o 
  13  10   5     2131.44     2177.62    173.15 o 
  14  10   5        4.13       11.57     47.86 o 
  15  10   5      136.20      118.40     58.81 o 
  16  10   5      543.23      446.58     75.83 o 
  17  10   5      200.38      182.91     90.80 o 
  18  10   5        5.69       56.84     57.06 o 
   0  11   5       93.20      113.21    103.94 o 
   1  11   5      792.70      732.29     72.02 o 
   2  11   5      565.45      584.15     67.22 o 
   3  11   5      439.80      523.96     63.51 o 
   4  11   5     2105.69     2027.76    120.70 o 
   5  11   5     1031.19     1012.21     84.95 o 
   6  11   5      372.61      337.15     56.89 o 
   7  11   5      854.68      823.90    170.94 o 
   8  11   5      346.59      537.91    190.99 o 
   9  11   5      410.22      442.52     87.83 o 
  10  11   5      412.17      563.50     92.20 o 
  11  11   5      162.60      154.67     67.62 o 
  12  11   5      778.32      784.08    165.83 o 
  13  11   5      353.42      245.47     71.29 o 
  14  11   5       89.25      102.13     53.47 o 
  15  11   5      300.49      301.91     65.71 o 
  16  11   5      147.34      147.42     84.85 o 
   1  12   5       79.86      114.16     47.09 o 
   2  12   5      782.43      816.79     80.46 o 
   3  12   5      237.88      257.87     58.42 o 
   4  12   5        7.87       29.95     65.94 o 
   5  12   5      154.06      304.50     72.54 o 
   6  12   5     2974.37     2679.10    279.69 o 
   7  12   5      234.11      186.75     74.88 o 
   8  12   5        1.93       53.01     66.23 o 
   9  12   5       73.33      148.35     79.18 o 
  10  12   5      640.96      698.77    126.62 o 
  11  12   5      393.12      438.95     94.07 o 
  12  12   5       11.66       16.30     69.58 o 
  13  12   5       32.23      -64.01    152.46 o 
  14  12   5     1292.98     1224.86    145.33 o 
  15  12   5       89.22      230.19     87.68 o 
   0  13   5     1177.17     1347.81    179.65 o 
   1  13   5      127.27      142.68     64.12 o 
   2  13   5      494.34      500.56     71.06 o 
   3  13   5     1120.73     1090.64     96.17 o 
   4  13   5      901.33     1130.12    376.12 o 
   5  13   5      461.42      476.29    120.02 o 
   6  13   5      574.80      766.78    117.09 o 
   7  13   5      204.97      165.89    217.05 o 
   8  13   5      619.48      663.22    105.92 o 
   9  13   5      275.59      389.35    147.88 o 
  10  13   5      146.06       87.35     86.90 o 
  11  13   5      790.44      928.89    124.62 o 
  12  13   5      496.97      425.41    140.67 o 
   1  14   5     2153.27     2115.68    169.25 o 
   2  14   5       12.66      -24.03     89.37 o 
   3  14   5      181.06       84.42    104.09 o 
   4  14   5      350.18      351.96     89.48 o 
   5  14   5      191.59      241.17     97.63 o 
   6  14   5        6.10       -7.46    156.14 o 
   7  14   5      948.04      783.63    169.58 o 
   8  14   5       67.17       82.27     77.63 o 
   9  14   5     1612.82     1498.47    218.55 o 
   1  15   5      553.80      595.12    156.97 o 
   2  15   5       28.40      255.95    131.28 o 
   3  15   5       32.81      196.32    124.82 o 
   0   0   6    18475.52    19419.42    906.35 o 
   2   0   6       94.58       76.00     39.43 o 
   4   0   6     4825.98     4853.56    169.40 o 
   6   0   6      154.34      125.26     30.46 o 
   8   0   6     7294.32     6493.35    425.09 o 
  10   0   6       55.65        9.23     31.10 o 
  12   0   6     6051.40     5569.38    343.50 o 
  14   0   6      184.24      218.54     45.50 o 
  16   0   6     4466.74     3746.69    197.61 o 
  18   0   6       91.43      170.76     58.28 o 
  20   0   6     1121.71     1145.40    127.40 o 
  22   0   6       39.42       48.40     72.42 o 
   1   1   6        8.39       39.62     17.48 o 
   2   1   6     1346.28     1252.89     50.11 o 
   3   1   6     1027.47     1018.80     42.37 o 
   4   1   6      818.65      799.91     44.10 o 
   5   1   6     7493.52     7875.45    193.71 o 
   6   1   6     6549.25     6568.18    154.89 o 
   7   1   6     1791.44     1726.16     63.17 o 
   8   1   6       80.56       50.44     20.44 o 
   9   1   6      644.62      559.26     37.64 o 
  10   1   6     1410.52     1325.70     57.43 o 
  11   1   6     2367.68     2108.78     76.40 o 
  12   1   6      432.13      405.15     36.30 o 
  13   1   6      511.38      486.79     44.41 o 
  14   1   6     1184.29     1268.18     65.91 o 
  15   1   6      119.34      125.46     32.18 o 
  16   1   6      311.44      316.55     40.83 o 
  17   1   6     1136.19     1125.64     69.92 o 
  18   1   6      682.56      748.90     83.21 o 
  19   1   6      491.09      450.20     61.07 o 
  20   1   6       44.68       15.25     42.70 o 
  21   1   6      441.09      376.24     62.57 o 
  22   1   6      674.93      758.05     78.02 o 
  23   1   6      312.97      390.60     62.95 o 
   0   2   6      275.91      276.94     41.63 o 
   1   2   6     1231.61     1108.72     43.06 o 
   2   2   6     2272.06     2207.29     71.14 o 
   3   2   6     3376.57     3494.68     96.31 o 
   4   2   6       94.77      126.09     19.89 o 
   5   2   6     4735.55     4783.66    131.34 o 
   6   2   6     2820.37     2713.45     95.02 o 
   7   2   6     2437.78     2218.91    121.89 o 
   8   2   6      127.21      127.30     26.56 o 
   9   2   6     1653.39     1674.97     73.16 o 
  10   2   6     6263.09     6042.76    149.95 o 
  11   2   6     1504.35     1374.45     60.13 o 
  12   2   6      100.63       90.63     24.99 o 
  13   2   6      951.78     1035.31     53.67 o 
  14   2   6     1668.86     1605.01     77.56 o 
  15   2   6     1124.25     1118.57     67.26 o 
  16   2   6       65.97      104.52     34.04 o 
  17   2   6      674.58      734.66     67.58 o 
  18   2   6      147.89       73.39     52.16 o 
  19   2   6      486.22      568.91     66.55 o 
  20   2   6        5.98       18.75     43.43 o 
  21   2   6      973.10     1006.11     84.55 o 
  22   2   6      290.60      319.61     74.88 o 
  23   2   6      376.18      444.20     66.50 o 
   1   3   6     3017.01     3004.07     99.64 o 
   2   3   6     3824.27     3863.13    159.68 o 
   3   3   6     2352.40     2326.94     75.76 o 
   4   3   6      197.71      220.60     23.90 o 
   5   3   6     1554.45     1561.72     57.40 o 
   6   3   6     1425.17     1287.86     59.14 o 
   7   3   6      194.05      215.57     28.41 o 
   8   3   6       22.59       21.65     21.09 o 
   9   3   6      150.28      183.56     29.58 o 
  10   3   6     1056.76      915.99     54.73 o 
  11   3   6     2526.58     2467.26    101.21 o 
  12   3   6      216.10      245.50     34.89 o 
  13   3   6      897.23      851.42     57.24 o 
  14   3   6      869.03      909.28     66.35 o 
  15   3   6      712.80      750.94     56.46 o 
  16   3   6      248.36      316.80     42.28 o 
  17   3   6     1038.60     1055.16     69.14 o 
  18   3   6     1560.65     1628.62     88.02 o 
  19   3   6     1382.72     1444.91     83.38 o 
  20   3   6      161.49      290.53     57.23 o 
  21   3   6      211.82      243.02     76.38 o 
  22   3   6      419.73      528.90     70.21 o 
  23   3   6        4.32      -44.37     52.48 o 
   0   4   6    10385.70     9886.35    452.80 o 
   1   4   6      468.87      419.29     40.31 o 
   2   4   6      130.41      152.58     21.94 o 
   3   4   6      168.42      156.14     21.53 o 
   4   4   6     5001.87     4581.16    154.07 o 
   5   4   6      362.63      382.67     28.44 o 
   6   4   6      164.92      104.92     27.65 o 
   7   4   6      689.34      730.46     46.48 o 
   8   4   6    11801.22    11285.27    263.99 o 
   9   4   6      126.41      159.32     34.16 o 
  10   4   6       87.46      136.65     28.29 o 
  11   4   6      177.77      158.09     30.81 o 
  12   4   6     3090.46     2837.81    108.37 o 
  13   4   6      210.84      252.65     36.55 o 
  14   4   6       44.68       11.89     27.45 o 
  15   4   6       63.28       56.94     32.21 o 
  16   4   6     2373.37     2495.71    106.41 o 
  17   4   6      455.44      449.05     48.74 o 
  18   4   6       13.87       54.31     35.90 o 
  19   4   6      289.61      309.71     48.32 o 
  20   4   6      267.94      356.82     49.11 o 
  21   4   6        0.22       -1.81     47.04 o 
  22   4   6       30.27       54.39     52.92 o 
   1   5   6     1627.51     1548.58     77.07 o 
   2   5   6     1794.94     1639.45     62.38 o 
   3   5   6      840.72      892.80     45.20 o 
   4   5   6      151.62      129.10     22.31 o 
   5   5   6      345.13      383.26     33.85 o 
   6   5   6     1677.47     1633.23     89.44 o 
   7   5   6     4049.47     3835.88    201.99 o 
   8   5   6      206.71      216.23     46.25 o 
   9   5   6     4492.35     4244.88    140.19 o 
  10   5   6     4871.57     4979.24    146.77 o 
  11   5   6      541.35      427.37     41.64 o 
  12   5   6       19.05       23.81     26.16 o 
  13   5   6      550.68      526.09     50.88 o 
  14   5   6     2280.51     2121.99    115.35 o 
  15   5   6      990.66      964.42    112.81 o 
  16   5   6        6.18       19.66     33.38 o 
  17   5   6      386.82      436.41     51.05 o 
  18   5   6      847.16      920.11     69.93 o 
  19   5   6      150.10      193.33     44.13 o 
  20   5   6        6.98      -11.80     43.43 o 
  21   5   6      253.24      275.88     52.63 o 
  22   5   6       50.59       82.55     51.77 o 
   0   6   6       43.21       27.50     24.48 o 
   1   6   6     2741.65     2783.23     84.68 o 
   2   6   6     1207.19     1240.49     59.33 o 
   3   6   6     7807.18     7685.45    190.77 o 
   4   6   6       36.20       24.53     21.06 o 
   5   6   6     3784.00     3756.32    133.27 o 
   6   6   6     2194.23     2209.59    141.00 o 
   7   6   6     1706.30     1624.19    122.89 o 
   8   6   6      176.34      154.32     39.26 o 
   9   6   6     2460.53     2411.03    211.16 o 
  10   6   6      529.83      492.39     50.17 o 
  11   6   6      139.45      121.64     36.26 o 
  12   6   6        7.36       25.87     28.94 o 
  13   6   6     1687.20     1684.43     85.30 o 
  14   6   6      312.03      312.66     42.14 o 
  15   6   6     1210.07     1251.99     74.26 o 
  16   6   6       31.53       77.66     36.74 o 
  17   6   6      898.36      988.66     70.23 o 
  18   6   6      652.15      677.37     61.50 o 
  19   6   6      955.26      994.54     72.70 o 
  20   6   6       10.33       13.74     56.98 o 
  21   6   6      314.10      272.26     51.78 o 
   1   7   6     4237.37     4269.04    116.05 o 
   2   7   6     3436.47     3272.39    110.07 o 
   3   7   6      365.71      391.22     34.26 o 
   4   7   6      338.79      432.68     55.94 o 
   5   7   6     2777.09     2756.46    122.41 o 
   6   7   6     3844.66     3746.90    139.40 o 
   7   7   6     2588.29     2456.95    123.85 o 
   8   7   6      537.88      482.11     55.57 o 
   9   7   6      299.88      302.47     49.41 o 
  10   7   6      116.25      104.32     41.16 o 
  11   7   6      536.26      662.89     69.87 o 
  12   7   6      191.91      183.83     47.99 o 
  13   7   6      288.79      264.77     46.22 o 
  14   7   6     1698.78     1707.19     98.68 o 
  15   7   6     1999.77     1852.62     92.90 o 
  16   7   6      365.46      338.95     45.75 o 
  17   7   6      486.78      529.82     55.48 o 
  18   7   6      530.57      522.71     59.77 o 
  19   7   6      151.55      171.75     45.12 o 
  20   7   6      185.58      220.24     49.60 o 
   0   8   6     1576.75     1627.13    191.29 o 
   1   8   6      256.58      237.01     36.64 o 
   2   8   6        5.29      -13.26     24.27 o 
   3   8   6      172.49      222.69     44.95 o 
   4   8   6     2924.83     2831.14    141.80 o 
   5   8   6      135.76      163.36     49.61 o 
   6   8   6       13.66       28.34     29.17 o 
   7   8   6      645.64      532.73     75.71 o 
   8   8   6     3479.78     3345.42    154.22 o 
   9   8   6       70.71       94.11     42.08 o 
  10   8   6       38.08       42.19     64.19 o 
  11   8   6      711.63      791.71     76.35 o 
  12   8   6     2092.15     2255.99    131.03 o 
  13   8   6      217.90      341.07     59.87 o 
  14   8   6       38.73       30.12     52.24 o 
  15   8   6      397.82      386.60     77.49 o 
  16   8   6     1137.26     1104.92     85.47 o 
  17   8   6      166.63      215.10     59.69 o 
  18   8   6        6.71        5.62     42.67 o 
  19   8   6       48.14       88.22     47.70 o 
  20   8   6      569.26      696.06     74.67 o 
   1   9   6      651.10      737.12     55.46 o 
   2   9   6      811.96      785.60     91.59 o 
   3   9   6      978.49      918.15     91.50 o 
   4   9   6       55.52       71.26     40.54 o 
   5   9   6     1749.19     1692.95    104.13 o 
   6   9   6     1971.23     1980.93    114.29 o 
   7   9   6      182.70      293.40     47.43 o 
   8   9   6      149.94      129.43     43.36 o 
   9   9   6      212.17      227.27     54.86 o 
  10   9   6     1331.06     1354.51    127.13 o 
  11   9   6     1114.91     1127.48     92.14 o 
  12   9   6       15.42      -28.46     40.24 o 
  13   9   6     1192.98     1247.93    101.20 o 
  14   9   6      632.16      643.46     77.83 o 
  15   9   6      167.32      234.18     67.77 o 
  16   9   6       63.84       93.22     51.16 o 
  17   9   6      530.57      522.51     76.54 o 
  18   9   6      339.57      265.24     68.68 o 
   0  10   6        8.24      -19.12     43.52 o 
   1  10   6     1504.96     1661.78    102.84 o 
   2  10   6     1056.08      857.66     97.25 o 
   3  10   6     1966.82     2072.00    116.65 o 
   4  10   6       19.56       99.96     44.92 o 
   5  10   6     1599.21     1663.43    106.95 o 
   6  10   6      160.83      215.42     50.71 o 
   7  10   6      582.52      574.29     69.42 o 
   8  10   6       15.66        4.76     45.75 o 
   9  10   6      531.96      597.06     95.24 o 
  10  10   6      233.22      230.67     73.80 o 
  11  10   6      812.03      917.73    108.90 o 
  12  10   6       12.61       -3.75     42.31 o 
  13  10   6     1443.84     1583.54    243.86 o 
  14  10   6      152.03      133.62     58.18 o 
  15  10   6      645.69      559.14     76.20 o 
  16  10   6        8.13       66.57     56.07 o 
  17  10   6      837.85      783.47     93.35 o 
   1  11   6      196.02      203.83     59.97 o 
   2  11   6      681.31      705.91     98.09 o 
   3  11   6     1069.19     1089.06     88.06 o 
   4  11   6       12.07        7.97     44.23 o 
   5  11   6     1328.61     1535.18    111.86 o 
   6  11   6      889.88      948.37    110.13 o 
   7  11   6      212.49      185.15     71.85 o 
   8  11   6       36.47       90.55     69.19 o 
   9  11   6      221.01      249.66     82.86 o 
  10  11   6      434.57      520.44     95.51 o 
  11  11   6      610.68      687.34    103.67 o 
  12  11   6       66.39       10.35    110.63 o 
  13  11   6      378.73      356.79     79.93 o 
  14  11   6      424.69      410.78     91.01 o 
  15  11   6       67.37       10.71    111.15 o 
   0  12   6      236.65      317.09    108.60 o 
   1  12   6      336.16      322.80     77.37 o 
   2  12   6       33.12       39.46     53.48 o 
   3  12   6      444.88      488.88     68.94 o 
   4  12   6     3328.20     3086.87    193.44 o 
   5  12   6      170.86      360.42     67.32 o 
   6  12   6       31.18      125.51     69.65 o 
   7  12   6      270.22      306.18     85.92 o 
   8  12   6      339.35      302.65     83.66 o 
   9  12   6      108.26       71.61     92.53 o 
  10  12   6       18.85       35.67     71.59 o 
  11  12   6      430.92      518.06    171.84 o 
  12  12   6     1217.07     1107.78    190.76 o 
  13  12   6        5.52       41.73     71.75 o 
   1  13   6      813.21      645.58     99.95 o 
   2  13   6      596.42      736.68    138.79 o 
   3  13   6      359.05      361.86     97.11 o 
   4  13   6       17.99      -31.26     71.27 o 
   5  13   6      368.14      470.18     95.84 o 
   6  13   6      973.89     1112.38    164.48 o 
   7  13   6      844.90      892.12    125.20 o 
   8  13   6       81.18       92.88     71.73 o 
   9  13   6      373.99      386.33    144.80 o 
  10  13   6      285.62      405.49     96.05 o 
  11  13   6        9.89      -31.37     74.29 o 
   0  14   6        5.32       16.37     95.23 o 
   1  14   6      711.10      661.32    155.54 o 
   2  14   6      606.42      564.24    103.71 o 
   3  14   6      412.88      482.32    141.50 o 
   4  14   6       17.05       14.27     92.83 o 
   5  14   6      505.35      395.20    139.84 o 
   6  14   6       80.63       96.28    112.51 o 
   7  14   6      528.25      561.03    104.45 o 
   2   0   7     2950.17     3102.24    223.51 o 
   4   0   7       84.57       29.42     28.23 o 
   6   0   7     9550.78     9473.77    303.61 o 
   8   0   7       10.26       -3.32     31.46 o 
  10   0   7     3507.86     3373.76    196.27 o 
  12   0   7       27.62       20.93     49.79 o 
  14   0   7      249.89      233.61     48.73 o 
  16   0   7       43.11       46.66     56.99 o 
  18   0   7     3683.43     3718.58    229.35 o 
  20   0   7        1.86       55.03     67.09 o 
  22   0   7      370.97      390.14     95.35 o 
   0   1   7      416.66      272.02     41.89 o 
   1   1   7     1552.14     1577.54     77.79 o 
   2   1   7     1777.20     1907.70     92.16 o 
   3   1   7     1380.60     1441.53     58.72 o 
   4   1   7     2906.94     3187.76    101.85 o 
   5   1   7      210.12      168.90     27.06 o 
   6   1   7     1386.12     1368.44     63.76 o 
   7   1   7     3873.51     3887.06    111.46 o 
   8   1   7     2640.54     2533.22     85.06 o 
   9   1   7     1414.30     1220.45     64.08 o 
  10   1   7      395.28      462.45     37.82 o 
  11   1   7      468.81      485.71     39.87 o 
  12   1   7      582.78      662.73     55.92 o 
  13   1   7      226.13      212.66     32.60 o 
  14   1   7      814.42      825.05     58.59 o 
  15   1   7     2458.29     2292.15    115.63 o 
  16   1   7     1951.89     1913.39     92.63 o 
  17   1   7      394.16      397.28     55.31 o 
  18   1   7      185.94      154.06     48.73 o 
  19   1   7      174.54      254.88     53.98 o 
  20   1   7      558.07      750.05     87.35 o 
  21   1   7      169.36      188.12     52.65 o 
  22   1   7      193.31      290.33     76.40 o 
   1   2   7     1261.56     1105.98     56.34 o 
   2   2   7       70.82       90.86     21.64 o 
   3   2   7     2190.55     2179.42     75.58 o 
   4   2   7      643.54      591.92     48.04 o 
   5   2   7     4184.96     4158.32    159.84 o 
   6   2   7       74.28       91.16     24.31 o 
   7   2   7     1518.03     1522.33     69.03 o 
   8   2   7      268.93      245.00     31.87 o 
   9   2   7     1011.69      916.08     85.26 o 
  10   2   7       48.38       36.18     27.88 o 
  11   2   7     1144.15     1068.69     62.20 o 
  12   2   7     4341.21     4087.09    120.81 o 
  13   2   7      929.99      742.48     57.18 o 
  14   2   7       70.26       49.80     32.28 o 
  15   2   7     1500.88     1360.25     76.04 o 
  16   2   7     1279.88     1224.47     74.05 o 
  17   2   7     1144.01     1016.59     70.30 o 
  18   2   7       52.29        8.63     35.12 o 
  19   2   7      549.73      733.14     73.12 o 
  20   2   7      272.45      317.65     59.90 o 
  21   2   7      797.81      804.68     80.00 o 
  22   2   7        9.29       31.29     49.37 o 
   0   3   7     7638.29     7675.92    300.91 o 
   1   3   7     2036.80     2020.87     94.38 o 
   2   3   7      321.83      298.61     32.29 o 
   3   3   7     2205.46     2198.52     76.58 o 
   4   3   7     2762.65     2748.22     88.01 o 
   5   3   7     2480.03     2387.69     96.12 o 
   6   3   7     1570.27     1501.74     75.23 o 
   7   3   7      327.37      364.01     36.26 o 
   8   3   7      362.83      382.08     38.81 o 
   9   3   7       33.17       28.74     24.76 o 
  10   3   7     1917.71     1996.29     84.70 o 
  11   3   7     1008.07      937.19     60.03 o 
  12   3   7     1352.62     1273.69     68.77 o 
  13   3   7      822.55      851.84     59.12 o 
  14   3   7      746.53      780.90     58.08 o 
  15   3   7      983.64     1059.73     68.65 o 
  16   3   7     1971.50     1926.59     94.88 o 
  17   3   7      691.71      710.51     63.48 o 
  18   3   7      107.32      178.27     43.96 o 
  19   3   7       55.62      110.18     41.40 o 
  20   3   7      172.90      237.10     55.37 o 
  21   3   7      177.07      187.45     54.51 o 
  22   3   7      147.48      174.95     55.21 o 
   1   4   7      339.42      306.80     28.87 o 
   2   4   7     5581.68     5246.28    136.87 o 
   3   4   7      855.60      904.72     57.00 o 
   4   4   7       43.70       57.84     23.01 o 
   5   4   7      202.01      238.81     34.17 o 
   6   4   7     3306.06     3402.23    126.57 o 
   7   4   7      184.38      138.50     34.86 o 
   8   4   7      111.21       88.60     29.01 o 
   9   4   7      161.30      213.27     34.54 o 
  10   4   7     4670.45     4536.80    140.24 o 
  11   4   7       20.33       22.82     26.77 o 
  12   4   7       54.22       55.98     34.89 o 
  13   4   7      351.37      387.73     45.46 o 
  14   4   7     3529.99     3589.01    132.40 o 
  15   4   7      228.38      202.98     40.26 o 
  16   4   7        0.44       39.86     35.10 o 
  17   4   7      276.16      255.28     46.54 o 
  18   4   7      845.69      919.84     77.83 o 
  19   4   7      244.28      239.36     47.88 o 
  20   4   7        7.25       75.57     43.11 o 
  21   4   7      151.85      167.81     53.89 o 
   0   5   7      760.23      727.11     68.39 o 
   1   5   7      189.30      188.63     26.65 o 
   2   5   7      538.10      533.02     42.24 o 
   3   5   7     1417.61     1328.55     58.76 o 
   4   5   7     2526.09     2414.84    101.35 o 
   5   5   7      943.53      934.15     87.48 o 
   6   5   7      328.94      364.97     48.10 o 
   7   5   7     3135.06     3014.96    117.00 o 
   8   5   7     7087.00     6698.35    207.19 o 
   9   5   7     1865.35     1845.33     92.72 o 
  10   5   7       94.44       99.25     30.60 o 
  11   5   7      785.96      796.32     57.00 o 
  12   5   7     1921.88     1890.87     90.59 o 
  13   5   7     1490.54     1598.69     83.42 o 
  14   5   7      339.82      382.10     46.98 o 
  15   5   7      105.42      102.02     37.22 o 
  16   5   7      101.13       95.59     37.12 o 
  17   5   7      200.42      291.99     52.47 o 
  18   5   7       23.03       89.90     41.28 o 
  19   5   7      300.33      293.93     51.88 o 
  20   5   7      369.98      459.38     57.87 o 
  21   5   7       24.98      144.98     51.22 o 
   1   6   7     2068.77     2017.27     73.22 o 
   2   6   7        9.79        5.67     19.52 o 
   3   6   7     4647.19     4575.79    154.59 o 
   4   6   7      274.93      163.18     33.10 o 
   5   6   7     3642.80     3637.44    134.12 o 
   6   6   7       16.27      -31.20     31.85 o 
   7   6   7     1655.30     1615.07     96.60 o 
   8   6   7       60.90       57.43     37.46 o 
   9   6   7      716.22      680.16     66.22 o 
  10   6   7       65.25       41.25     31.76 o 
  11   6   7       30.49       13.44     33.13 o 
  12   6   7      145.12      144.90     36.84 o 
  13   6   7     1772.39     1724.99     88.78 o 
  14   6   7        2.43        1.45     33.23 o 
  15   6   7      585.46      636.46     58.15 o 
  16   6   7      516.58      457.48     59.56 o 
  17   6   7      614.41      709.67     63.52 o 
  18   6   7       10.06       -6.12     35.29 o 
  19   6   7      592.05      653.21     74.02 o 
  20   6   7      304.21      281.37     53.96 o 
   0   7   7      834.46      837.24     78.00 o 
   1   7   7      648.29      604.69     48.37 o 
   2   7   7      531.49      639.55     55.26 o 
   3   7   7     1299.92     1378.16     72.47 o 
   4   7   7     3159.68     3291.02    125.32 o 
   5   7   7      924.74      945.03     63.03 o 
   6   7   7      232.21      298.12     58.55 o 
   7   7   7      673.85      694.06     66.25 o 
   8   7   7      217.84      154.24     72.05 o 
   9   7   7      105.53      162.78     46.35 o 
  10   7   7      422.06      482.26     62.31 o 
  11   7   7       54.62      111.11     46.57 o 
  12   7   7      587.65      733.87     77.13 o 
  13   7   7      835.73      824.61     81.37 o 
  14   7   7       88.15       93.28     56.19 o 
  15   7   7      248.38      275.03     51.15 o 
  16   7   7      401.77      310.30     49.62 o 
  17   7   7      346.93      282.94     48.52 o 
  18   7   7      197.15      245.03     48.57 o 
  19   7   7      567.03      656.94     70.36 o 
   1   8   7      313.71      315.85     40.30 o 
   2   8   7      407.77      451.46     56.88 o 
   3   8   7      485.33      527.11     59.64 o 
   4   8   7        0.41       40.59     36.90 o 
   5   8   7      404.93      435.59     57.00 o 
   6   8   7     5277.36     4921.71    170.50 o 
   7   8   7     1753.58     1702.85    104.43 o 
   8   8   7        2.92       30.20     38.63 o 
   9   8   7      565.38      627.94     90.57 o 
  10   8   7     1657.10     1923.79    118.55 o 
  11   8   7     1130.21     1302.49    133.66 o 
  12   8   7        1.77      -38.28     38.28 o 
  13   8   7      342.88      261.98     62.98 o 
  14   8   7      678.64      735.94     95.08 o 
  15   8   7      282.79      749.91    252.49 o 
  16   8   7        4.76       74.92     50.80 o 
  17   8   7       14.57       13.99     59.97 o 
  18   8   7     1302.26     1224.33     94.91 o 
   0   9   7      775.22      752.09    135.19 o 
   1   9   7       94.67      160.87     43.80 o 
   2   9   7      925.53      874.66     75.73 o 
   3   9   7      816.41      809.50     89.01 o 
   4   9   7     1337.67     1245.72    134.80 o 
   5   9   7     1209.93     1132.29    100.61 o 
   6   9   7       97.75      117.93     47.66 o 
   7   9   7      749.29      806.51     79.05 o 
   8   9   7     2574.77     2514.44    178.12 o 
   9   9   7     1051.48      963.44    108.97 o 
  10   9   7       29.23       76.79     43.63 o 
  11   9   7      799.19      853.63     83.89 o 
  12   9   7     1574.72     1665.33    117.39 o 
  13   9   7      227.80      182.22     65.49 o 
  14   9   7      171.66      299.71     63.37 o 
  15   9   7       34.49      104.45     71.67 o 
  16   9   7      773.70      878.53    141.86 o 
  17   9   7      111.68       85.00     52.09 o 
   1  10   7     1778.87     1617.57    139.71 o 
   2  10   7       17.08        2.79     40.96 o 
   3  10   7     1239.32      940.40    136.49 o 
   4  10   7      102.32      140.41     50.79 o 
   5  10   7     1081.62      950.13     85.12 o 
   6  10   7        1.05       81.38     47.42 o 
   7  10   7      573.37      622.60     76.95 o 
   8  10   7       38.17      106.51     67.61 o 
   9  10   7     1020.22     1044.21    146.53 o 
  10  10   7        4.61      136.19     70.55 o 
  11  10   7     1029.14     1068.40    121.97 o 
  12  10   7       75.98       -6.16     61.98 o 
  13  10   7      937.66      925.73    117.37 o 
  14  10   7        7.80       45.00     63.67 o 
  15  10   7      687.70      711.15     86.94 o 
  16  10   7       62.30       29.25     54.86 o 
   0  11   7     1037.18     1330.84    178.90 o 
   1  11   7      515.45      532.84     86.20 o 
   2  11   7      190.51      123.16     64.93 o 
   3  11   7      530.75      360.76     72.41 o 
   4  11   7      562.68      551.19     71.04 o 
   5  11   7      420.56      486.11     69.63 o 
   6  11   7      184.69      295.50     61.69 o 
   7  11   7      233.04      318.65     73.44 o 
   8  11   7      438.98      583.29     99.40 o 
   9  11   7      115.38      266.15     96.58 o 
  10  11   7      346.14      436.58     95.54 o 
  11  11   7      384.98      716.72    111.49 o 
  12  11   7      278.62      394.62     82.39 o 
  13  11   7      277.47      246.85    106.50 o 
  14  11   7      113.20      185.35     75.66 o 
   1  12   7      694.50      564.94     95.12 o 
   2  12   7     1037.71     1025.49    119.20 o 
   3  12   7      651.38      675.94    131.73 o 
   4  12   7       14.32      108.71     72.43 o 
   5  12   7      327.90      389.27     68.23 o 
   6  12   7     1770.87     1784.24    158.64 o 
   7  12   7      617.27      965.46    142.25 o 
   8  12   7       17.31       36.17     67.98 o 
   9  12   7      227.27      474.19    163.28 o 
  10  12   7      308.11      326.29     93.10 o 
  11  12   7      611.25      754.57    118.71 o 
  12  12   7       12.40       75.04     76.12 o 
   0  13   7      303.41      455.13    127.83 o 
   1  13   7      421.80      560.16    128.43 o 
   2  13   7      383.45      498.36    144.65 o 
   3  13   7       86.32      130.08     75.41 o 
   4  13   7     1245.59     1117.09    190.76 o 
   5  13   7      165.73      297.56    126.62 o 
   6  13   7      233.23      227.52     87.66 o 
   7  13   7      326.70      335.07    106.95 o 
   8  13   7       63.72       45.63     78.31 o 
   9  13   7       15.59      -13.02     94.56 o 
   1  14   7      150.48      226.56     83.19 o 
   2  14   7        0.97      -54.48     94.63 o 
   3  14   7      333.13      581.60    151.41 o 
   0   0   8    10836.62    10801.12    553.06 o 
   2   0   8      123.63       81.26     55.28 o 
   4   0   8       45.04       92.38     57.23 o 
   6   0   8      250.86      265.93     55.99 o 
   8   0   8    11656.28    11388.92    359.99 o 
  10   0   8      241.09      209.93     53.65 o 
  12   0   8      266.30      166.94     44.13 o 
  14   0   8       69.11      -14.25     39.44 o 
  16   0   8     3390.08     3673.11    266.92 o 
  18   0   8       14.21      -45.18     51.01 o 
  20   0   8      203.82      196.74     78.56 o 
   1   1   8      448.01      527.15     68.35 o 
   2   1   8      636.72      591.00     50.64 o 
   3   1   8     1748.33     1798.75    115.66 o 
   4   1   8     1370.13     1340.36     71.38 o 
   5   1   8     1204.10     1182.77     68.14 o 
   6   1   8     1665.05     1561.72     72.62 o 
   7   1   8      776.37      849.85     54.07 o 
   8   1   8      102.86      111.28     29.09 o 
   9   1   8     1858.43     1741.61     79.87 o 
  10   1   8     1518.20     1436.45     72.47 o 
  11   1   8      724.03      702.73     46.49 o 
  12   1   8      293.00      319.15     35.58 o 
  13   1   8      224.48      196.64     34.73 o 
  14   1   8      546.40      557.17     52.63 o 
  15   1   8      200.08      177.19     36.85 o 
  16   1   8      213.75       85.89     51.13 o 
  17   1   8     1020.86      808.22     75.58 o 
  18   1   8      875.32      892.26     79.22 o 
  19   1   8      765.25      749.52     78.19 o 
  20   1   8      106.71      102.67     50.30 o 
  21   1   8       59.84      217.23     57.78 o 
   0   2   8      222.45      189.41     59.18 o 
   1   2   8     1296.42     1298.12     72.48 o 
   2   2   8     5060.56     4858.47    151.77 o 
   3   2   8     2020.54     2169.71     78.33 o 
   4   2   8      267.11      264.80     35.39 o 
   5   2   8     2249.94     2186.20     95.80 o 
   6   2   8     4353.13     4051.93    143.67 o 
   7   2   8     1721.74     1763.94     79.26 o 
   8   2   8      188.43      199.83     32.93 o 
   9   2   8      918.78      860.95     60.57 o 
  10   2   8     3629.05     3486.06    122.32 o 
  11   2   8      386.45      296.10     40.01 o 
  12   2   8       27.71        8.16     27.69 o 
  13   2   8      537.67      573.47     52.26 o 
  14   2   8     1279.81     1272.49     74.83 o 
  15   2   8     1772.89     1845.71     91.23 o 
  16   2   8       17.76       56.61     36.27 o 
  17   2   8     1213.13     1279.76     80.84 o 
  18   2   8      628.71      599.85     69.65 o 
  19   2   8      560.35      664.85     73.77 o 
  20   2   8       42.41       13.29     44.90 o 
  21   2   8      614.67      733.23     80.02 o 
   1   3   8     2022.25     1947.81    170.94 o 
   2   3   8     3182.58     3173.52    126.83 o 
   3   3   8     1326.17     1263.34     57.97 o 
   4   3   8      605.48      602.05     41.19 o 
   5   3   8     3666.47     3546.37    130.01 o 
   6   3   8     3106.83     2904.12    116.73 o 
   7   3   8     1293.10     1387.11    100.16 o 
   8   3   8      396.84      319.30     37.45 o 
   9   3   8      149.29      119.94     30.14 o 
  10   3   8      139.62      192.38     44.50 o 
  11   3   8      288.48      396.80     57.17 o 
  12   3   8       80.45       88.61     34.23 o 
  13   3   8     1642.65     1706.15     85.42 o 
  14   3   8     2063.24     1992.27     94.14 o 
  15   3   8     1439.23     1547.85     84.60 o 
  16   3   8      138.91      147.65     41.59 o 
  17   3   8      233.70      247.39     47.14 o 
  18   3   8      367.76      451.43     53.31 o 
  19   3   8        5.25       44.06     48.00 o 
  20   3   8      172.69      126.68     49.25 o 
  21   3   8      400.21      368.96     65.85 o 
   0   4   8      908.92      894.81     77.16 o 
   1   4   8       95.46      124.63     30.23 o 
   2   4   8      161.87      119.52     36.29 o 
   3   4   8      820.37      861.36     60.59 o 
   4   4   8     8085.95     8083.32    261.18 o 
   5   4   8      793.02      793.05     56.95 o 
   6   4   8      144.53      128.78     34.79 o 
   7   4   8      257.60      193.30     36.44 o 
   8   4   8     2261.06     2259.40    101.96 o 
   9   4   8        5.39       38.39     30.70 o 
  10   4   8       56.55       85.28     39.61 o 
  11   4   8      194.00      240.95     43.35 o 
  12   4   8     4496.29     4358.47    162.46 o 
  13   4   8      200.71      128.69     37.96 o 
  14   4   8       23.17       18.49     34.76 o 
  15   4   8      163.77      157.78     38.35 o 
  16   4   8      705.54      721.29     61.56 o 
  17   4   8       78.45      108.45     40.91 o 
  18   4   8        8.30       28.62     36.97 o 
  19   4   8      116.20      117.49     45.05 o 
  20   4   8      931.42      985.70     89.41 o 
   1   5   8       55.66       53.21     28.36 o 
   2   5   8      547.51      579.81     46.18 o 
   3   5   8     1031.56      972.61     62.29 o 
   4   5   8      497.58      490.76     52.04 o 
   5   5   8     1400.40     1347.65    108.60 o 
   6   5   8     1717.12     1517.24     94.30 o 
   7   5   8      620.35      716.59     65.12 o 
   8   5   8      262.77      260.11     40.09 o 
   9   5   8      563.07      533.72     53.24 o 
  10   5   8     1053.67     1064.44     74.11 o 
  11   5   8      934.09     1004.04     76.30 o 
  12   5   8       99.05       81.61     36.19 o 
  13   5   8      687.50      675.35     57.79 o 
  14   5   8     1034.07     1186.45     94.39 o 
  15   5   8      136.69      236.26     48.91 o 
  16   5   8        0.65       34.79     37.04 o 
  17   5   8       12.85       70.89     38.00 o 
  18   5   8      224.34      302.68     47.65 o 
  19   5   8      167.64      183.47     49.29 o 
  20   5   8       24.25      114.78     46.33 o 
   0   6   8      120.78       48.76     65.34 o 
   1   6   8      278.72      306.65     38.32 o 
   2   6   8     2924.15     2484.26    108.78 o 
   3   6   8     3730.03     3760.87    191.32 o 
   4   6   8       63.80       67.83     31.71 o 
   5   6   8     2797.31     2533.70    128.41 o 
   6   6   8      761.52      584.63    158.29 o 
   7   6   8      440.14      473.85     66.68 o 
   8   6   8       10.38       -3.96     36.39 o 
   9   6   8       17.59       76.75     42.01 o 
  10   6   8     1171.43     1150.29     88.92 o 
  11   6   8      305.98      339.87     49.99 o 
  12   6   8       23.94        9.89     61.75 o 
  13   6   8     1186.18     1149.33     82.56 o 
  14   6   8      580.71      573.30     61.13 o 
  15   6   8      317.81      417.34     51.88 o 
  16   6   8        6.18        6.75     36.78 o 
  17   6   8      244.75      272.88     53.48 o 
  18   6   8      340.68      320.24     53.57 o 
  19   6   8      454.52      508.92     58.80 o 
   1   7   8       93.80      107.41     41.77 o 
   2   7   8     1072.12     1012.75     78.10 o 
   3   7   8     1822.68     1937.21    146.57 o 
   4   7   8      156.85      143.31     43.84 o 
   5   7   8     1274.82     1159.90    105.72 o 
   6   7   8      710.96      672.85     65.86 o 
   7   7   8       80.98      110.28     50.76 o 
   8   7   8      112.62       63.04     38.99 o 
   9   7   8      228.98      251.58     51.92 o 
  10   7   8       35.20       99.99     54.48 o 
  11   7   8      851.63      864.75     82.57 o 
  12   7   8      346.50      349.18     60.61 o 
  13   7   8      242.32      378.97    112.05 o 
  14   7   8      716.06      724.95    154.27 o 
  15   7   8       95.08      102.08     48.60 o 
  16   7   8       56.85       91.57     49.26 o 
  17   7   8      348.70      342.46     52.47 o 
  18   7   8      435.23      490.72     91.23 o 
   0   8   8     1495.01     1314.47    184.30 o 
   1   8   8      642.97      635.28     65.72 o 
   2   8   8        3.81       38.60     39.51 o 
   3   8   8      398.06      471.82    158.69 o 
   4   8   8     2191.36     1919.52    114.99 o 
   5   8   8      629.45      577.39     69.48 o 
   6   8   8       22.95       67.67     61.74 o 
   7   8   8     1713.77     1639.24    135.84 o 
   8   8   8     1619.90     1539.54    110.48 o 
   9   8   8       93.53       98.94     43.42 o 
  10   8   8        8.02       13.29     45.33 o 
  11   8   8     1060.93     1139.16     95.79 o 
  12   8   8      564.11      573.77     76.34 o 
  13   8   8       31.45       82.76     47.67 o 
  14   8   8        0.59      -27.45     48.07 o 
  15   8   8      285.40      427.99     67.86 o 
  16   8   8     1896.28     1813.15    229.82 o 
  17   8   8       46.25      110.82     54.48 o 
   1   9   8     1206.49     1192.03    120.08 o 
   2   9   8      588.86      510.09     63.12 o 
   3   9   8      186.87      114.24     61.23 o 
   4   9   8      216.54      208.75     53.12 o 
   5   9   8      579.84      609.81     71.64 o 
   6   9   8     2167.99     2012.08    123.67 o 
   7   9   8     2161.88     2140.17    161.74 o 
   8   9   8      202.78      170.15     69.78 o 
   9   9   8      723.65      750.91     96.59 o 
  10   9   8     1045.30     1147.07    123.55 o 
  11   9   8      380.79      386.54     78.97 o 
  12   9   8      195.50      214.09     80.81 o 
  13   9   8      203.69      187.96     54.40 o 
  14   9   8      161.75      124.29     55.31 o 
  15   9   8      669.88      691.96     92.06 o 
  16   9   8       95.78       60.19     63.65 o 
   0  10   8        3.19      -54.53     82.31 o 
   1  10   8     1944.90     1904.02    188.21 o 
   2  10   8       30.56       38.98     60.61 o 
   3  10   8      150.38       58.09     82.91 o 
   4  10   8        0.77       17.09     49.05 o 
   5  10   8       36.86       79.00     47.97 o 
   6  10   8      853.75      766.96     82.22 o 
   7  10   8     1676.25     2059.37    255.13 o 
   8  10   8      112.20      121.80     67.76 o 
   9  10   8     3054.06     2472.87    282.09 o 
  10  10   8       72.36      106.67     63.58 o 
  11  10   8      501.07      362.93     84.62 o 
  12  10   8        5.56       90.10     69.56 o 
  13  10   8      188.87      212.89     77.22 o 
  14  10   8        8.54      112.23     70.77 o 
   1  11   8      817.15      770.01    109.13 o 
   2  11   8      613.16      666.30     99.09 o 
   3  11   8      121.63       93.62     63.35 o 
   4  11   8      151.83      196.36     69.53 o 
   5  11   8       95.24      170.24     74.43 o 
   6  11   8      348.81      393.80     70.27 o 
   7  11   8     1097.50     1325.16    135.84 o 
   8  11   8      118.39       48.29     76.45 o 
   9  11   8      560.57      671.58    148.18 o 
  10  11   8      378.05      434.86     96.03 o 
  11  11   8      145.77       46.49    131.58 o 
  12  11   8      142.84      166.44     82.40 o 
   0  12   8     2333.05     2075.42    244.84 o 
   1  12   8      339.57      377.26     87.40 o 
   2  12   8       10.53       29.90     67.15 o 
   3  12   8      464.78      522.34     97.06 o 
   4  12   8     1312.11     1350.44    144.62 o 
   5  12   8      279.97      297.12     90.84 o 
   6  12   8        9.84       94.77     74.76 o 
   7  12   8      150.39      244.48     80.41 o 
   8  12   8      480.85      471.42    103.50 o 
   9  12   8       79.01       90.34     79.38 o 
   1  13   8       71.19      124.07     80.69 o 
   2  13   8      283.55      379.00     94.43 o 
   3  13   8      507.35      708.18    178.07 o 
   4  13   8       11.71       15.20     80.51 o 
   5  13   8      562.10      619.01    148.86 o 
   2   0   9     1914.60     1662.05    164.33 o 
   4   0   9       40.68        2.25     46.41 o 
   6   0   9     1078.56     1229.97    103.23 o 
   8   0   9       21.59       93.68     63.39 o 
  10   0   9     4416.17     4748.12    273.38 o 
  12   0   9       38.48      100.56     42.14 o 
  14   0   9      735.69      671.96     97.61 o 
  16   0   9       65.27       63.97     72.07 o 
  18   0   9     1725.84     1798.83    163.25 o 
  20   0   9      107.54      149.17    167.93 o 
   0   1   9     2449.09     1962.84    446.94 o 
   1   1   9     1557.95     1384.83     81.66 o 
   2   1   9      538.42      639.82     56.15 o 
   3   1   9      645.03      485.40     65.54 o 
   4   1   9      103.89       94.03     59.33 o 
   5   1   9      331.39      389.08     43.51 o 
   6   1   9      268.21      226.67     40.08 o 
   7   1   9     1456.73     1404.17     72.95 o 
   8   1   9     3907.11     3679.58    127.27 o 
   9   1   9     1481.34     1477.46     76.18 o 
  10   1   9       53.55       96.08     31.77 o 
  11   1   9      227.39      168.39     36.60 o 
  12   1   9      103.38      121.38     36.62 o 
  13   1   9      469.83      531.07     52.13 o 
  14   1   9       61.27       87.97     35.13 o 
  15   1   9      470.04      387.49     49.47 o 
  16   1   9     1394.85     1202.06     88.85 o 
  17   1   9      952.13      965.52     84.11 o 
  18   1   9      387.91      509.26     66.50 o 
  19   1   9       31.38       21.90     50.05 o 
  20   1   9      122.90      161.43     57.00 o 
   1   2   9     1669.63     1866.72    110.14 o 
   2   2   9       25.45       49.66     33.62 o 
   3   2   9     2338.08     2262.55    108.75 o 
   4   2   9     1296.65     1203.85     70.93 o 
   5   2   9     1441.85     1309.87     75.64 o 
   6   2   9       87.83       87.59     31.66 o 
   7   2   9      751.23      708.57     58.27 o 
   8   2   9      421.86      393.69     65.22 o 
   9   2   9      320.14      368.00     42.28 o 
  10   2   9       30.07       29.15     29.98 o 
  11   2   9      148.54      141.96     36.02 o 
  12   2   9       16.02       31.34     32.27 o 
  13   2   9      589.29      611.74     55.35 o 
  14   2   9       23.39       65.30     36.54 o 
  15   2   9     1622.31     1578.99     88.45 o 
  16   2   9        7.59       37.12     37.21 o 
  17   2   9     1221.94     1299.39    114.40 o 
  18   2   9       22.11      -22.72     46.31 o 
  19   2   9      799.59      997.73    104.02 o 
  20   2   9      468.74      510.35     79.63 o 
   0   3   9      540.20      899.14    103.49 o 
   1   3   9      127.61       91.80     35.22 o 
   2   3   9      480.73      475.33     52.19 o 
   3   3   9     2828.08     2655.84    117.68 o 
   4   3   9     6130.60     5841.42    187.88 o 
   5   3   9     3768.19     3430.36    132.82 o 
   6   3   9      151.06      127.53     38.14 o 
   7   3   9      545.13      534.55     51.57 o 
   8   3   9      120.78      217.55     40.38 o 
   9   3   9      111.92      103.46     32.91 o 
  10   3   9      312.58      330.24     43.12 o 
  11   3   9      941.13      908.03     77.35 o 
  12   3   9     1812.42     1813.25    101.91 o 
  13   3   9     1626.72     1672.11     98.98 o 
  14   3   9      399.05      348.56     49.19 o 
  15   3   9      228.64      303.59     47.55 o 
  16   3   9      406.39      432.85     62.91 o 
  17   3   9      180.42      188.37     43.16 o 
  18   3   9      156.84      194.52     53.18 o 
  19   3   9      309.03      366.74     64.73 o 
   1   4   9       28.41       86.52     36.16 o 
   2   4   9      775.27      702.37    143.82 o 
   3   4   9      356.27      316.88     60.36 o 
   4   4   9      140.32      194.62     44.22 o 
   5   4   9      536.36      523.18     78.49 o 
   6   4   9     7479.98     6862.62    217.83 o 
   7   4   9      517.64      529.04     53.48 o 
   8   4   9       64.57       60.58     35.35 o 
   9   4   9      182.20      220.63     42.88 o 
  10   4   9     1224.93     1267.55     82.45 o 
  11   4   9      239.73      176.69     38.90 o 
  12   4   9       19.13       49.93     34.27 o 
  13   4   9       75.63       97.24     38.70 o 
  14   4   9     2595.52     2386.94    121.96 o 
  15   4   9      183.18      323.11     48.90 o 
  16   4   9       11.77       47.19     39.35 o 
  17   4   9       20.75      -15.07     39.48 o 
  18   4   9      206.61      185.09     45.37 o 
  19   4   9       62.56       67.04     52.02 o 
   0   5   9      434.48      481.03     85.47 o 
   1   5   9      212.33      199.93     37.62 o 
   2   5   9      161.85      159.31     48.66 o 
   3   5   9      524.35      580.52     56.64 o 
   4   5   9     3292.56     3392.49    147.96 o 
   5   5   9     1257.03     1198.39    105.35 o 
   6   5   9      135.60      117.42     40.67 o 
   7   5   9     1524.71     1647.49    101.73 o 
   8   5   9      539.97      492.87     51.69 o 
   9   5   9      494.76      560.86     57.42 o 
  10   5   9      314.95      272.00     44.36 o 
  11   5   9        7.88       56.97     40.73 o 
  12   5   9      885.65      927.51     76.49 o 
  13   5   9      374.29      331.95     49.76 o 
  14   5   9       32.65       36.40     37.57 o 
  15   5   9      225.96      205.19     46.56 o 
  16   5   9      177.36      257.54     50.52 o 
  17   5   9       37.02      128.25     41.27 o 
  18   5   9       32.03       61.99     43.46 o 
   1   6   9      168.62      110.08     41.09 o 
   2   6   9       10.93       91.55     48.98 o 
   3   6   9     1446.40     1339.60    109.32 o 
   4   6   9     1133.73     1027.82     78.10 o 
   5   6   9     2618.39     2782.42    135.16 o 
   6   6   9       35.58       79.40     38.99 o 
   7   6   9      436.95      553.43     63.80 o 
   8   6   9      119.00      127.10     46.31 o 
   9   6   9       51.65       38.42     38.28 o 
  10   6   9        4.98        4.01     42.31 o 
  11   6   9      440.88      520.04     67.22 o 
  12   6   9      336.43      363.90     54.37 o 
  13   6   9     1091.30     1089.03    120.40 o 
  14   6   9       13.47       51.47     39.91 o 
  15   6   9      207.78      256.79     52.31 o 
  16   6   9        2.59       34.89     40.96 o 
  17   6   9       79.18      147.91     46.25 o 
  18   6   9       11.51       79.74     44.33 o 
   0   7   9      952.08     1059.86    158.47 o 
   1   7   9      564.48      502.07     82.12 o 
   2   7   9      513.34      609.71     65.60 o 
   3   7   9      152.51       39.77     62.85 o 
   4   7   9      916.73      903.31    157.87 o 
   5   7   9      302.72      409.99     73.01 o 
   6   7   9      431.55      392.98     72.80 o 
   7   7   9      260.12      317.73     78.02 o 
   8   7   9       87.64       10.70     40.87 o 
   9   7   9      141.33      191.37     52.21 o 
  10   7   9      789.48      757.41     80.27 o 
  11   7   9      101.16      128.66     52.07 o 
  12   7   9      260.70      367.48     66.08 o 
  13   7   9      127.46      175.54     60.66 o 
  14   7   9      211.58      270.35     63.91 o 
  15   7   9      887.74      840.12    183.25 o 
  16   7   9      859.24      981.43    210.29 o 
  17   7   9      242.35      428.51     75.71 o 
   1   8   9      512.43      448.20     83.19 o 
   2   8   9     1146.31     1120.82    122.63 o 
   3   8   9      630.00      571.50     70.53 o 
   4   8   9        8.06       40.37     43.00 o 
   5   8   9      509.24      677.47    153.14 o 
   6   8   9     1558.92     1565.49    135.71 o 
   7   8   9      775.25      613.11     88.90 o 
   8   8   9        2.20       11.96     53.87 o 
   9   8   9      515.74      455.82     87.27 o 
  10   8   9      265.36      267.17     69.08 o 
  11   8   9      405.13      408.17    109.16 o 
  12   8   9        3.04       26.20     48.08 o 
  13   8   9      115.88      124.82     78.99 o 
  14   8   9     1249.46     1248.56    205.63 o 
  15   8   9      665.33      618.29     82.47 o 
   0   9   9     2200.29     2046.13    232.22 o 
   1   9   9      393.58      433.86     89.37 o 
   2   9   9       34.29       42.67     67.53 o 
   3   9   9      331.08      366.30     81.07 o 
   4   9   9      337.69      258.06     83.52 o 
   5   9   9     1007.85      938.44     88.19 o 
   6   9   9      322.28      212.30     67.68 o 
   7   9   9      239.26       96.76     95.98 o 
   8   9   9     2262.41     2573.50    270.82 o 
   9   9   9      371.85      468.00     84.88 o 
  10   9   9      329.60      266.72     75.57 o 
  11   9   9     1057.04     1040.80    122.47 o 
  12   9   9      213.32      497.60     87.79 o 
  13   9   9      128.78      212.50     71.85 o 
  14   9   9      126.30      157.36     81.19 o 
   1  10   9     1289.11     1337.45    136.24 o 
   2  10   9       13.95       72.79    100.79 o 
   3  10   9      108.31      187.77     74.35 o 
   4  10   9       30.14       38.84     63.72 o 
   5  10   9       24.69      -42.52     57.27 o 
   6  10   9        9.42       -1.15     63.63 o 
   7  10   9     2165.59     2334.36    178.39 o 
   8  10   9      222.88      263.54    213.07 o 
   9  10   9     3356.27     3457.18    339.32 o 
  10  10   9       37.82       22.68     60.89 o 
  11  10   9      511.41      456.10     93.51 o 
  12  10   9       56.15       76.87     65.29 o 
   0  11   9     1016.59      999.18    181.60 o 
   1  11   9      174.75      244.41     87.30 o 
   2  11   9      150.29      242.31     89.75 o 
   3  11   9      481.71      510.05     95.49 o 
   4  11   9      279.54      311.55    116.19 o 
   5  11   9      200.22      319.06     86.22 o 
   6  11   9      480.68      555.47    152.46 o 
   7  11   9      182.49       64.76     75.77 o 
   8  11   9     1196.76     1069.93    194.37 o 
   9  11   9      363.89      401.90     97.35 o 
  10  11   9      497.81      384.98     97.42 o 
   1  12   9      289.11      379.85     94.46 o 
   2  12   9     1019.18     1138.87    132.52 o 
   3  12   9      197.25       72.15     77.19 o 
   4  12   9        3.56      -70.04    137.06 o 
   5  12   9       68.32       88.26     80.54 o 
   6  12   9      677.61      440.11    150.81 o 
   0   0  10     5524.29     5319.90    334.21 o 
   2   0  10      188.90      136.69     69.55 o 
   4   0  10      825.10      764.26    120.62 o 
   6   0  10      262.36      347.28     94.78 o 
   8   0  10     8654.19     8905.20    524.82 o 
  10   0  10      140.57       96.65     61.83 o 
  12   0  10     1514.79     1605.21    145.93 o 
  14   0  10       13.65       14.10    100.11 o 
  16   0  10     1766.89     1907.03    225.91 o 
  18   0  10       56.45      194.56    140.89 o 
   1   1  10      364.67      425.09     49.75 o 
   2   1  10     1208.55     1246.97    101.05 o 
   3   1  10      404.23      365.62     64.36 o 
   4   1  10      277.28      293.03     60.18 o 
   5   1  10      404.55      409.18     74.80 o 
   6   1  10      143.84      199.76     55.34 o 
   7   1  10      899.00      792.96     75.84 o 
   8   1  10      434.97      502.59     54.92 o 
   9   1  10      490.62      477.80     48.70 o 
  10   1  10      463.82      472.60     49.94 o 
  11   1  10      145.71      119.99     36.65 o 
  12   1  10       30.94       -1.42     31.27 o 
  13   1  10       69.22      124.11     37.61 o 
  14   1  10      411.76      507.56     55.65 o 
  15   1  10      443.34      479.16     53.89 o 
  16   1  10       56.48       65.85     46.11 o 
  17   1  10      395.65      468.31     66.36 o 
  18   1  10      746.48      805.75     97.83 o 
   0   2  10      107.83      194.52     70.00 o 
   1   2  10     1209.14      944.30     83.69 o 
   2   2  10     2565.56     2633.20    121.39 o 
   3   2  10     2214.11     2128.06    138.74 o 
   4   2  10      125.54      126.69     52.15 o 
   5   2  10     1571.06     1568.71     98.90 o 
   6   2  10      159.95      195.48     40.66 o 
   7   2  10      740.15      783.17     64.61 o 
   8   2  10       89.97      101.76     39.47 o 
   9   2  10      223.42      204.36     51.08 o 
  10   2  10      294.91      280.08     42.62 o 
  11   2  10      157.69      148.91     46.01 o 
  12   2  10       93.47      130.50     38.18 o 
  13   2  10      705.87      792.68     70.10 o 
  14   2  10      394.29      398.57     49.80 o 
  15   2  10      997.12     1188.29     87.83 o 
  16   2  10       31.31       32.53     41.73 o 
  17   2  10      867.10      946.20     97.19 o 
  18   2  10      634.49      620.25    134.16 o 
   1   3  10      748.57      678.11     83.21 o 
   2   3  10     1149.51     1224.04    138.04 o 
   3   3  10      498.28      465.75    200.83 o 
   4   3  10      131.72      192.62     43.90 o 
   5   3  10     1896.85     1847.22    101.12 o 
   6   3  10     2827.91     2667.97    119.92 o 
   7   3  10     1432.11     1360.84     84.71 o 
   8   3  10      127.21      210.69     41.83 o 
   9   3  10      412.66      486.60     53.92 o 
  10   3  10      234.91      275.15     47.16 o 
  11   3  10      691.62      645.23     59.29 o 
  12   3  10      407.99      421.97     51.47 o 
  13   3  10      223.36      273.78     46.92 o 
  14   3  10     1251.65     1189.85     89.79 o 
  15   3  10      506.60      538.20     62.34 o 
  16   3  10       91.58      133.18     41.57 o 
  17   3  10      388.99      359.62     54.82 o 
  18   3  10      248.10      252.96     56.04 o 
   0   4  10      917.51     1091.56    127.98 o 
   1   4  10       22.44      176.79     72.25 o 
   2   4  10      190.38      110.72     94.10 o 
   3   4  10      102.56      103.17     52.09 o 
   4   4  10     7342.70     7127.20    320.41 o 
   5   4  10      628.04      661.40     68.18 o 
   6   4  10       75.84       63.06     49.22 o 
   7   4  10      539.39      562.87     56.86 o 
   8   4  10     1176.61     1195.91     79.76 o 
   9   4  10      108.68      105.98     42.62 o 
  10   4  10       15.96      -14.69     37.88 o 
  11   4  10      406.85      458.10     57.63 o 
  12   4  10     2099.24     2096.72    203.16 o 
  13   4  10        3.19       37.85     38.48 o 
  14   4  10        1.87       25.12     40.10 o 
  15   4  10       77.24       39.48     38.10 o 
  16   4  10      556.60      575.34     59.82 o 
  17   4  10       39.93       70.94     44.98 o 
   1   5  10      290.05      259.79     59.86 o 
   2   5  10      543.41      482.16     92.90 o 
   3   5  10      407.67      318.29     77.73 o 
   4   5  10       27.57      123.00     52.67 o 
   5   5  10     1263.06     1102.79    106.78 o 
   6   5  10     2159.87     2326.35    127.03 o 
   7   5  10      339.97      326.43     58.03 o 
   8   5  10       59.36      104.47     46.96 o 
   9   5  10      217.44      194.87     44.39 o 
  10   5  10      519.38      602.67     63.42 o 
  11   5  10      522.83      549.81     62.37 o 
  12   5  10       15.93      109.53     44.37 o 
  13   5  10      336.56      366.80    102.53 o 
  14   5  10      216.61      232.74     57.54 o 
  15   5  10       55.46      128.40     48.44 o 
  16   5  10        8.11       35.82     42.31 o 
  17   5  10      181.12      276.26     51.78 o 
   0   6  10        6.07        3.45     79.31 o 
   1   6  10      298.30      275.06    125.35 o 
   2   6  10        6.85       87.68     52.63 o 
   3   6  10      419.85      425.39    113.71 o 
   4   6  10       53.32       31.87     47.77 o 
   5   6  10     1205.17     1362.31    182.95 o 
   6   6  10      384.97      266.15    110.50 o 
   7   6  10      706.30      536.74     67.68 o 
   8   6  10       20.26       63.22     42.98 o 
   9   6  10      331.01      312.46     57.24 o 
  10   6  10      265.86      222.03     56.01 o 
  11   6  10      294.74      334.72     68.98 o 
  12   6  10       13.19       12.66     49.59 o 
  13   6  10      218.30      253.34     58.83 o 
  14   6  10        1.34      -31.68     42.57 o 
  15   6  10      428.24      480.92     65.06 o 
  16   6  10        2.57       28.49     45.96 o 
   1   7  10      234.14      154.88     75.63 o 
   2   7  10      451.14      429.47     87.83 o 
   3   7  10     1355.27     1441.27    139.09 o 
   4   7  10      381.48      261.73     66.64 o 
   5   7  10      744.38      796.37     98.04 o 
   6   7  10      285.91      281.19     66.01 o 
   7   7  10      203.07       89.30     94.93 o 
   8   7  10      134.55      107.63     61.24 o 
   9   7  10      188.46      202.06     71.25 o 
  10   7  10      108.65       79.13     49.10 o 
  11   7  10      283.11      310.94     63.02 o 
  12   7  10      168.42      260.33     62.10 o 
  13   7  10      854.20      761.55     81.92 o 
  14   7  10      622.44      552.40     77.37 o 
  15   7  10      241.05      389.83     68.70 o 
   0   8  10     1797.28     1779.81    229.97 o 
   1   8  10      382.24      399.28    106.95 o 
   2   8  10       17.62      118.30     70.29 o 
   3   8  10      527.86      538.12    126.02 o 
   4   8  10     1462.98     1599.11    219.30 o 
   5   8  10      148.05      267.07     74.31 o 
   6   8  10       37.72      179.32     64.67 o 
   7   8  10      473.08      584.79    102.89 o 
   8   8  10      533.32      493.87     87.94 o 
   9   8  10       61.45        9.70     61.92 o 
  10   8  10       29.60      205.71     73.17 o 
  11   8  10      101.78        3.95     64.81 o 
  12   8  10      467.55      500.16     88.02 o 
  13   8  10      167.47       84.47     60.68 o 
   1   9  10      644.41      667.95    109.67 o 
   2   9  10      611.69      552.37     96.86 o 
   3   9  10       48.60      -21.21     63.70 o 
   4   9  10       91.16      176.79    101.84 o 
   5   9  10      209.48      143.75    112.66 o 
   6   9  10     1027.41     1088.28    152.16 o 
   7   9  10     1353.52     1568.14    147.26 o 
   8   9  10        3.31      -13.31     63.32 o 
   9   9  10     1111.09     1249.88    191.51 o 
  10   9  10      726.59      730.57    106.16 o 
  11   9  10       81.35       77.44     68.18 o 
   0  10  10       11.53       89.67     90.12 o 
   1  10  10      545.49      579.14    103.81 o 
   2  10  10      263.99      254.77     81.56 o 
   3  10  10      448.45      551.90     99.87 o 
   4  10  10        0.92       12.93     73.32 o 
   5  10  10      308.07      208.34    114.16 o 
   6  10  10      111.92       59.03     97.48 o 
   7  10  10     1593.96     1834.48    250.55 o 
   8  10  10        4.93      -72.70     76.46 o 
   9  10  10     1817.07     1706.81    236.73 o 
   1  11  10      795.33      790.97    119.34 o 
   2  11  10      569.97      503.92    172.74 o 
   3  11  10      165.59      207.64     90.95 o 
   4  11  10        9.80       22.97     76.84 o 
   5  11  10      102.22      107.40    111.60 o 
   6  11  10      255.05      355.24    138.04 o 
   2   0  11     1139.41     1021.71    137.74 o 
   4   0  11       98.13      230.87     86.97 o 
   6   0  11     2599.94     2436.06    231.17 o 
   8   0  11        7.88      -20.58     75.10 o 
  10   0  11     1103.85     1054.91    177.70 o 
  12   0  11        4.70       -3.96     55.21 o 
  14   0  11      478.61      553.20    170.94 o 
  16   0  11       13.94      -22.39     81.19 o 
   1   1  11       77.21       56.52     77.58 o 
   2   1  11      770.64      770.38     85.34 o 
   3   1  11     1304.88     1509.97    119.21 o 
   4   1  11      907.33      974.57     98.83 o 
   5   1  11     1214.70     1323.48    115.56 o 
   6   1  11      557.81      617.10    143.30 o 
   7   1  11     1196.04     1162.71    113.49 o 
   8   1  11     1045.60     1092.32    110.92 o 
   9   1  11      257.61      279.24     57.79 o 
  10   1  11      642.27      671.04     78.62 o 
  11   1  11      389.22      296.76     80.99 o 
  12   1  11      198.22      243.58     44.48 o 
  13   1  11      816.77      852.45     85.66 o 
  14   1  11      492.96      460.70     55.34 o 
  15   1  11      266.87      242.63     64.04 o 
  16   1  11      517.98      541.07     89.65 o 
   1   2  11      838.84      910.41    121.22 o 
   2   2  11       29.57      -22.98     71.20 o 
   3   2  11     1899.95     1719.64    128.70 o 
   4   2  11      808.71      782.20     91.32 o 
   5   2  11     1201.45     1432.14    119.66 o 
   6   2  11       54.34      154.91     60.79 o 
   7   2  11     1188.03     1196.93    136.39 o 
   8   2  11      236.86      236.96     48.64 o 
   9   2  11      268.72      391.12     54.38 o 
  11   2  11       95.66      132.54     44.43 o 
  12   2  11      244.64      266.37     52.32 o 
  13   2  11      843.09      873.79     77.54 o 
  14   2  11        4.77       54.57     38.89 o 
  15   2  11      803.87      729.33     74.10 o 
  16   2  11       94.12       61.95     48.47 o 
   1   3  11     1382.59     1507.78    157.57 o 
   2   3  11     1026.84      848.37    121.52 o 
   3   3  11     1066.00     1129.26    146.45 o 
   4   3  11     2072.44     1932.12    191.21 o 
   5   3  11      385.50      363.11     71.26 o 
   6   3  11     1076.46     1077.90     88.55 o 
   7   3  11      922.04      926.16     74.14 o 
   8   3  11      137.41      177.25     44.81 o 
   9   3  11      325.67      311.49     51.34 o 
  10   3  11      259.11      268.13     51.41 o 
  11   3  11      355.69      421.92     58.81 o 
  12   3  11      894.74      938.58     89.95 o 
  13   3  11      259.80      280.31     54.10 o 
  14   3  11       74.23      138.16     69.40 o 
  15   3  11      780.50      797.63     77.76 o 
  16   3  11      783.22      736.40     77.53 o 
   3   4  11        8.10       38.45     70.90 o 
   4   4  11        9.62      -12.33    104.47 o 
   5   4  11      110.65      178.93     61.81 o 
   6   4  11     2068.82     2162.24    232.97 o 
   7   4  11      170.36       86.41     46.36 o 
   8   4  11        9.24       38.06     39.02 o 
   9   4  11      123.94       95.82     42.93 o 
  10   4  11     1463.32     1402.59    131.95 o 
  11   4  11      155.48      183.97     54.20 o 
  12   4  11        9.79       42.50     40.21 o 
  13   4  11      102.41      109.66     46.58 o 
  14   4  11      880.00      976.98    111.06 o 
  15   4  11      113.27      170.40     53.87 o 
   2   5  11      137.59      176.64     79.91 o 
   3   5  11       72.44      101.15     49.45 o 
   4   5  11      831.18      825.50     96.98 o 
   5   5  11      685.90      792.05    120.77 o 
   6   5  11      196.29      215.46     71.93 o 
   7   5  11      807.82      854.28     83.65 o 
   8   5  11     1493.34     1598.30    112.59 o 
   9   5  11      595.20      717.83    187.00 o 
  10   5  11      179.27      324.23     63.64 o 
  11   5  11      334.17      303.13     67.95 o 
  12   5  11      286.58      204.27     73.58 o 
  13   5  11       50.47       39.28     45.10 o 
  14   5  11       23.69       56.70     44.90 o 
   1   6  11      263.82      300.26    118.36 o 
   2   6  11        1.47      -35.15     81.41 o 
   3   6  11      281.20      251.60     99.29 o 
   4   6  11      160.64      213.43     75.25 o 
   5   6  11      698.94      771.28     96.56 o 
   6   6  11        6.49       19.30     57.53 o 
   7   6  11      133.13      224.39     74.06 o 
   8   6  11      131.62      165.32     60.15 o 
   9   6  11      658.15      640.44     79.49 o 
  10   6  11        7.81        1.93     46.20 o 
  11   6  11      502.26      642.65     89.98 o 
  12   6  11       59.43       18.22     50.50 o 
  13   6  11      188.82      224.60     63.30 o 
   0   7  11      320.74      190.61    106.50 o 
   1   7  11      103.98      206.23    116.56 o 
   2   7  11     1038.63     1051.60    177.40 o 
   3   7  11      550.76      626.67    146.00 o 
   4   7  11      386.06      598.43    148.10 o 
   5   7  11      607.51      747.13    145.40 o 
   6   7  11      408.90      364.14     78.98 o 
   7   7  11      127.32       93.89     63.87 o 
   8   7  11      290.46      212.34     70.57 o 
   9   7  11       40.48       50.46     62.99 o 
  10   7  11      281.69      360.44     78.42 o 
  11   7  11      139.63      165.13     76.38 o 
  12   7  11      130.74      230.49    151.86 o 
   1   8  11      189.20      193.53     78.96 o 
   2   8  11      869.19      742.93    164.33 o 
   3   8  11      477.11      427.49    147.05 o 
   4   8  11       19.23       67.89    103.64 o 
   5   8  11       28.30       68.04    107.40 o 
   6   8  11     1320.19     1332.49    198.72 o 
   7   8  11      245.73      199.97    120.62 o 
   8   8  11       28.30        5.70    105.82 o 
   9   8  11       24.84       75.89     66.99 o 
  10   8  11      273.55      262.01     85.09 o 
   0   9  11      552.64      488.62    138.04 o 
   1   9  11       82.36        0.17     65.89 o 
   2   9  11       16.94       21.94     69.51 o 
   3   9  11      442.71      805.41    175.29 o 
   4   9  11     1112.65     1234.86    203.53 o 
   5   9  11      294.48      433.80    141.80 o 
   6   9  11      185.48      133.38    111.15 o 
   7   9  11      337.63      360.65    131.28 o 
   8   9  11      854.75      644.39    160.72 o 
   1  10  11      646.34      712.13    121.11 o 
   2  10  11        0.39       25.55     76.32 o 
   3  10  11      376.67      401.05    151.11 o 
   4  10  11       11.37      146.30    117.31 o 
   2   0  12      104.54       92.38     83.67 o 
   4   0  12     1848.91     1903.58    195.87 o 
   6   0  12       40.03      118.96     88.77 o 
   8   0  12      396.49      301.77    100.19 o 
  10   0  12       68.00      161.92     95.53 o 
  12   0  12      545.75      593.27     99.77 o 
  14   0  12       88.44        9.81     68.69 o 
   1   1  12       26.32       64.59     85.92 o 
   2   1  12      252.75      232.52     97.63 o 
   3   1  12      399.04      485.61     77.35 o 
   4   1  12      390.57      485.99     80.29 o 
   5   1  12      705.26      830.07     99.41 o 
   6   1  12     1069.14     1113.85    113.09 o 
   7   1  12      455.43      496.87     83.25 o 
   8   1  12       47.28       59.08     64.57 o 
   9   1  12       26.00       98.16    111.45 o 
  10   1  12       11.28       28.00    132.33 o 
  11   1  12      192.22      221.66     58.53 o 
  12   1  12        2.54       -9.69     49.96 o 
  13   1  12      320.96      344.53     59.78 o 
  14   1  12      334.17      437.59     74.68 o 
   2   2  12      916.78      995.73    141.80 o 
   3   2  12     1003.78     1128.51    151.56 o 
   4   2  12       82.10      147.43     61.43 o 
   5   2  12     1611.44     1710.37    135.25 o 
   6   2  12      780.98      836.04    102.08 o 
   7   2  12      481.93      557.42     88.26 o 
   8   2  12      129.55      106.52     67.20 o 
   9   2  12      145.93      140.87     59.89 o 
  10   2  12      605.25      680.50     81.34 o 
  11   2  12      457.05      375.66     63.65 o 
  12   2  12       24.56      140.31     88.82 o 
  13   2  12      782.04      629.43     80.76 o 
  14   2  12      237.83      179.76     54.47 o 
   3   3  12     1151.85     1384.16    164.33 o 
   4   3  12      225.78      420.13    102.89 o 
   5   3  12      263.35      276.23     98.24 o 
   6   3  12      256.77      294.41    100.79 o 
   7   3  12      122.93       84.04     64.95 o 
   8   3  12       58.62      130.60    137.44 o 
   9   3  12      397.34      381.81     68.77 o 
  10   3  12      393.14      422.21     60.21 o 
  11   3  12      460.18      492.22     64.68 o 
  12   3  12       21.36        3.27     44.58 o 
  13   3  12      492.78      635.65    155.31 o 
   4   4  12      485.67      542.40    119.72 o 
   5   4  12       96.44       82.16     79.46 o 
   6   4  12       78.65       49.63     56.07 o 
   7   4  12      169.74      463.66     83.52 o 
   8   4  12     2213.06     2118.83    248.59 o 
   9   4  12       26.62       13.09     42.94 o 
  10   4  12       55.63       61.29     44.77 o 
  11   4  12       48.93       68.60     46.35 o 
  12   4  12      358.55      366.47     63.66 o 
   4   5  12       18.52      -46.26     64.29 o 
   5   5  12      312.00      321.05     78.33 o 
   6   5  12      478.01      568.66     91.03 o 
   7   5  12      270.87      418.29     84.23 o 
   8   5  12        7.81       75.29     50.83 o 
   9   5  12     1222.77     1135.40    127.02 o 
  10   5  12      927.30      887.13    163.73 o 
  11   5  12       48.15      198.84     60.03 o 
  12   5  12      141.99       90.55     56.90 o 
   3   6  12       11.57       93.58     78.86 o 
   4   6  12       52.47       64.59     87.72 o 
   5   6  12      257.95      533.99    124.97 o 
   6   6  12      328.37      253.24     74.74 o 
   7   6  12      674.52      781.19    204.21 o 
   8   6  12       55.48       70.39     62.21 o 
   9   6  12      858.12      456.33    139.09 o 
  10   6  12      294.63      302.03     80.92 o 
   2   7  12      242.48       86.67    108.60 o 
   3   7  12       71.39       78.86    108.75 o 
   4   7  12      227.78      255.20     98.84 o 
   5   7  12      441.96      462.64    124.07 o 
   6   7  12      247.64      412.02    117.91 o 
   7   7  12      185.11      218.10    115.51 o 
   8   7  12       58.72      113.28     72.78 o 
   9   7  12      117.87      171.72     75.57 o 
   1   8  12       13.67       30.49    110.25 o 
   2   8  12       51.54       68.19    119.72 o 
   3   8  12       27.71      103.49    120.77 o 
   4   8  12     1628.44     1454.16    228.01 o 
   5   8  12      220.79      317.69    128.13 o 
   6   8  12       18.30      -91.03     91.03 o 
   4   0  13       13.92      -10.36     80.66 o 
   6   0  13      770.67     1000.98    165.68 o 
   8   0  13       24.23      164.33    102.89 o 
  10   0  13      264.07      166.28    108.90 o 
   2   1  13        6.36      104.69     89.82 o 
   3   1  13      123.05      190.01    101.84 o 
   4   1  13     1225.49     1225.60    118.20 o 
   5   1  13     1585.95     1823.82    203.08 o 
   6   1  13      325.17      395.66     82.27 o 
   7   1  13        4.69       86.94     65.59 o 
   8   1  13      162.08      216.03     72.49 o 
   9   1  13      135.54      198.13    199.40 o 
  10   1  13      467.35      504.63    173.64 o 
  11   1  13      463.83      584.80     98.62 o 
   3   2  13      758.04      734.51    129.93 o 
   4   2  13      146.34       -0.15     86.37 o 
   5   2  13      828.85     1009.24    154.71 o 
   6   2  13        5.89       54.54     61.51 o 
   7   2  13      557.46      630.31     93.46 o 
   8   2  13       60.64      141.05     68.48 o 
   9   2  13      171.40      223.94     71.98 o 
  10   2  13        0.17       32.77     66.35 o 
   5   3  13      124.06      103.94     95.98 o 
   6   3  13      205.24      146.60     96.28 o 
   7   3  13      776.01     1133.32    165.08 o 
   8   3  13      722.73      587.31    131.28 o 
   9   3  13      470.19      304.15     88.47 o 
  10   3  13      231.36      289.92     77.45 o 
   6   4  13      797.32      804.81    147.20 o 
   7   4  13      275.33      636.28    129.63 o 
   8   4  13        2.87       74.20     94.78 o 
   9   4  13      154.94      176.79    106.95 o 
   7   5  13      632.03      551.56    129.78 o 
   6   0  14      201.34      277.88    111.30 o 
   4   1  14      227.84      221.11    103.64 o 
   5   1  14       58.34       50.92    106.05 o 
                                                 
